# Supplementary material for: Genomic epidemiology of Streptococcus pneumoniae serotype 16F lineages
Source: Microb Genom. 2023 Nov 2;9(11):001123. doi: 10.1099/mgen.0.001123 (PMC10711320; doi:10.1099/mgen.0.001123)
Supplement: Supplementary material 1 [file mgen-9-1123-s001.xlsx]

## Sheet: Sheet1
Table 1: Serotypes included in Pneumococcal Conjugate Vaccines (PCV)
PCV Formulation	PCV-7	PCV-10	PCV-13	PCV-15	PCV-20*
Serotypes included in the vaccine	4	4	4	4	4
	6B	6B	6B	6B	6B
	9V	9V	9V	9V	9V
	14	14	14	14	14
	18C	18C	18C	18C	18C
	19F	19F	19F	19F	19F
	23F	23F	23F	23F	23F
		1	1	1	1
		5	5	5	5
		7F	7F	7F	7F
			3	3	3
			6A	6A	6A
			19A	19A	19A
				22F	22F
				33F	33F
					8
					10A
					11A
					12F
*PCV20 (Prevnar20)
