# Supplementary material for: Genomic epidemiology of Streptococcus pneumoniae serotype 16F lineages
Source: Microb Genom. 2023 Nov 2;9(11):001123. doi: 10.1099/mgen.0.001123 (PMC10711320; doi:10.1099/mgen.0.001123)
Supplement: Supplementary material 2 [file mgen-9-1123-s002.xlsx]

## Sheet: 16F dataset
ID	Project	ERS	Selection_random	Country	Year	Age_years	Source	Manifest_type	In_Silico_ST	children<5yrs	GPSC	GPSC__colour	In_Silico_serotype	In_Silico_serotype__colour	PBP1A	PBP2B	PBP2X	WGS_PEN	WGS_PEN_SIR_Meningitis	WGS_PEN_SIR_Nonmeningitis	WGS_AMO	WGS_AMO_SIR	WGS_MER	WGS_MER_SIR	WGS_TAX	WGS_TAX_SIR_Meningitis	WGS_TAX_SIR_Nonmeningitis	WGS_CFT	WGS_CFT_SIR_Meningitis	WGS_CFT_SIR_Nonmeningitis	WGS_CFX	WGS_CFX_SIR	WGS_ERY	WGS_ERY_SIR	WGS_CLI	WGS_CLI_SIR	WGS_SYN	WGS_SYN_SIR	WGS_LZO	WGS_LZO_SIR	WGS_ERY_CLI	WGS_COT	WGS_COT_SIR	WGS_TET	WGS_TET_SIR	WGS_DOX	WGS_DOX_SIR	WGS_LFX	WGS_LFX_SIR
28420_3#200	GPS	ERS2922607	Y	THE GAMBIA	_	2	NP SWAB	Carriage	8949	Y	274	#d589be	16F	#8f93ff	204	NEW	418	<= 0.03	S	S	<= 0.03	S	<= 0.06	S	<= 0.06	S	S	<= 0.5	S	S	<= 0.5	S	0.06	S	0.06	S	<= 1	S	<= 2	S	NEG	>= 4	R	> 8	R	>= 1	R	<= 2	S
12290_2#40	GPS	ERS398898	Y	MALAWI	1997	2	BLOOD	IPD	705	Y	268	#af3676	16F	#8f93ff	90	NEW	169	0.25	R	S	0.12	S	<= 0.06	S	0.12	S	S	<= 0.5	S	S	<= 0.5	S	0.06	S	0.06	S	<= 1	S	<= 2	S	NEG	>= 4	R	> 8	R	>= 1	R	<= 2	S
11657_8#21	GPS	ERS356440	Y	USA	2009	2	BLOOD	IPD	995	Y	135	#4ec957	16F	#8f93ff	9	4	3	<= 0.03	S	S	<= 0.03	S	<= 0.06	S	<= 0.06	S	S	<= 0.5	S	S	<= 0.5	S	0.06	S	0.06	S	<= 1	S	<= 2	S	NEG	0.5	S	<= 0.25	S	<= 0.25	S	<= 2	S
12299_1#74	GPS	ERS394380	Y	USA	2009	39	BLOOD	IPD	659	N	135	#4ec957	16F	#8f93ff	9	0	3	<= 0.03	S	S	<= 0.03	S	<= 0.06	S	<= 0.06	S	S	<= 0.5	S	S	<= 0.5	S	0.06	S	0.06	S	<= 1	S	<= 2	S	NEG	0.5	S	<= 0.25	S	<= 0.25	S	<= 2	S
12291_4#34	GPS	ERS394160	Y	USA	2009	0	BLOOD	IPD	10224	Y	135	#4ec957	16F	#8f93ff	9	4	3	<= 0.03	S	S	<= 0.03	S	<= 0.06	S	<= 0.06	S	S	<= 0.5	S	S	<= 0.5	S	0.06	S	0.06	S	<= 1	S	<= 2	S	NEG	0.5	S	<= 0.25	S	<= 0.25	S	<= 2	S
12291_4#14	GPS	ERS394140	Y	USA	2009	1	BLOOD	IPD	3157	Y	135	#4ec957	16F	#8f93ff	0	0	3	<= 0.03	S	S	<= 0.03	S	<= 0.06	S	<= 0.06	S	S	<= 0.5	S	S	<= 0.5	S	> 32	R	> 2	R	<= 1	S	<= 2	S	POS	0.5	S	> 8	R	>= 1	R	<= 2	S
12291_5#62	GPS	ERS394278	Y	USA	2009	74	BLOOD	IPD	3157	N	135	#4ec957	16F	#8f93ff	0	0	3	<= 0.03	S	S	<= 0.03	S	<= 0.06	S	<= 0.06	S	S	<= 0.5	S	S	<= 0.5	S	0.06	S	0.06	S	<= 1	S	<= 2	S	NEG	0.5	S	<= 0.25	S	<= 0.25	S	<= 2	S
12291_4#44	GPS	ERS394170	Y	USA	2009	0	BLOOD	IPD	2966	Y	158	#7c9032	16F	#8f93ff	37	4	2	<= 0.03	S	S	<= 0.03	S	<= 0.06	S	<= 0.06	S	S	<= 0.5	S	S	<= 0.5	S	> 32	R	> 2	R	<= 1	S	<= 2	S	POS	0.5	S	> 8	R	>= 1	R	<= 2	S
12291_4#47	GPS	ERS394173	Y	USA	2009	1	BLOOD	IPD	659	Y	135	#4ec957	16F	#8f93ff	9	0	3	<= 0.03	S	S	<= 0.03	S	<= 0.06	S	<= 0.06	S	S	<= 0.5	S	S	<= 0.5	S	0.06	S	0.06	S	<= 1	S	<= 2	S	NEG	0.5	S	<= 0.25	S	<= 0.25	S	<= 2	S
13710_2#47	GPS	ERS455266	Y	USA	2012	93	BLOOD	IPD	1840	N	156	#9cbc63	16F	#8f93ff	0	10	14	0.06	S	S	<= 0.03	S	<= 0.06	S	0.12	S	S	<= 0.5	S	S	<= 0.5	S	8	R	0.06	S	<= 1	S	<= 2	S	NEG	0.5	S	<= 0.25	S	<= 0.25	S	<= 2	S
13414_3#71	GPS	ERS455257	Y	USA	2012	92	BLOOD	IPD	3157	N	135	#4ec957	16F	#8f93ff	0	0	116	0.06	S	S	0.06	S	<= 0.06	S	<= 0.06	S	S	<= 0.5	S	S	<= 0.5	S	0.06	S	0.06	S	<= 1	S	<= 2	S	NEG	0.5	S	<= 0.25	S	<= 0.25	S	<= 2	S
13710_2#52	GPS	ERS455275	Y	USA	2012	84	BLOOD	IPD	659	N	135	#4ec957	16F	#8f93ff	9	0	3	<= 0.03	S	S	<= 0.03	S	<= 0.06	S	<= 0.06	S	S	<= 0.5	S	S	<= 0.5	S	0.06	S	0.06	S	<= 1	S	<= 2	S	NEG	0.5	S	<= 0.25	S	<= 0.25	S	<= 2	S
13353_7#32	GPS	ERS455313	Y	USA	2012	94	BLOOD	IPD	1840	N	156	#9cbc63	16F	#8f93ff	0	10	14	0.06	S	S	<= 0.03	S	<= 0.06	S	0.12	S	S	<= 0.5	S	S	<= 0.5	S	8	R	0.06	S	<= 1	S	<= 2	S	NEG	0.5	S	<= 0.25	S	<= 0.25	S	<= 2	S
13414_3#28	GPS	ERS455214	Y	USA	2012	3	BLOOD	IPD	10170	Y	135	#4ec957	16F	#8f93ff	9	0	3	<= 0.03	S	S	<= 0.03	S	<= 0.06	S	<= 0.06	S	S	<= 0.5	S	S	<= 0.5	S	0.06	S	0.06	S	<= 1	S	<= 2	S	NEG	0.5	S	<= 0.25	S	<= 0.25	S	<= 2	S
13710_1#46	GPS	ERS455375	Y	USA	2012	64	BLOOD	IPD	10148	N	156	#9cbc63	16F	#8f93ff	0	10	14	0.06	S	S	<= 0.03	S	<= 0.06	S	0.12	S	S	<= 0.5	S	S	<= 0.5	S	0.06	S	0.06	S	<= 1	S	<= 2	S	NEG	0.5	S	<= 0.25	S	<= 0.25	S	<= 2	S
13710_2#60	GPS	ERS455381	Y	USA	2012	74	BLOOD	IPD	995	N	135	#4ec957	16F	#8f93ff	9	4	3	<= 0.03	S	S	<= 0.03	S	<= 0.06	S	<= 0.06	S	S	<= 0.5	S	S	<= 0.5	S	0.06	S	0.06	S	<= 1	S	<= 2	S	NEG	0.5	S	<= 0.25	S	<= 0.25	S	<= 2	S
13710_1#40	GPS	ERS455364	Y	USA	2012	80	BLOOD	IPD	570	N	46	#cb455e	16F	#8f93ff	0	6	2	<= 0.03	S	S	<= 0.03	S	<= 0.06	S	<= 0.06	S	S	<= 0.5	S	S	<= 0.5	S	0.06	S	0.06	S	<= 1	S	<= 2	S	NEG	0.5	S	<= 0.25	S	<= 0.25	S	<= 2	S
11657_4#44	GPS	ERS356476	Y	USA	1998	0	BLOOD	IPD	659	Y	135	#4ec957	16F	#8f93ff	9	0	3	<= 0.03	S	S	<= 0.03	S	<= 0.06	S	<= 0.06	S	S	<= 0.5	S	S	<= 0.5	S	0.06	S	0.06	S	<= 1	S	<= 2	S	NEG	0.5	S	<= 0.25	S	<= 0.25	S	<= 2	S
11657_1#77	GPS	ERS322684	Y	USA	1999	71	BLOOD	IPD	570	N	46	#cb455e	16F	#8f93ff	0	6	2	<= 0.03	S	S	<= 0.03	S	<= 0.06	S	<= 0.06	S	S	<= 0.5	S	S	<= 0.5	S	0.06	S	0.06	S	<= 1	S	<= 2	S	NEG	0.5	S	> 8	R	>= 1	R	<= 2	S
11658_1#10	GPS	ERS322725	Y	USA	1998	45	BLOOD	IPD	3157	N	135	#4ec957	16F	#8f93ff	0	0	3	<= 0.03	S	S	<= 0.03	S	<= 0.06	S	<= 0.06	S	S	<= 0.5	S	S	<= 0.5	S	0.06	S	0.06	S	<= 1	S	<= 2	S	NEG	0.5	S	<= 0.25	S	<= 0.25	S	<= 2	S
9789_5#78	GPS	ERS215278	Y	MALAWI	2009	5	NP SWAB	Carriage	5326	N	114	#ba91dd	16F	#8f93ff	12	4	0	<= 0.03	S	S	<= 0.03	S	<= 0.06	S	<= 0.06	S	S	<= 0.5	S	S	<= 0.5	S	0.06	S	0.06	S	<= 1	S	<= 2	S	NEG	>= 4	R	<= 0.25	S	<= 0.25	S	<= 2	S
9789_5#61	GPS	ERS215260	Y	MALAWI	2009	3	NP SWAB	Carriage	11770	Y	33	#d86831	16F	#8f93ff	1	0	28	0.06	S	S	<= 0.03	S	<= 0.06	S	0.12	S	S	<= 0.5	S	S	<= 0.5	S	0.06	S	0.06	S	<= 1	S	<= 2	S	NEG	>= 4	R	<= 0.25	S	<= 0.25	S	<= 2	S
12378_2#59	GPS	ERS399256	Y	MALAWI	2009	4	NP SWAB	Carriage	705	Y	268	#af3676	16F	#8f93ff	90	NEW	169	0.25	R	S	0.12	S	<= 0.06	S	0.12	S	S	<= 0.5	S	S	<= 0.5	S	<= 0.25	S	<= 0.25	S	<= 1	S	<= 2	S	neg	>= 4	R	> 8	R	>= 1	R	<= 2	S
9789_5#77	GPS	ERS215277	Y	MALAWI	2009	3	NP SWAB	Carriage	11770	Y	33	#d86831	16F	#8f93ff	1	0	28	0.06	S	S	<= 0.03	S	<= 0.06	S	0.12	S	S	<= 0.5	S	S	<= 0.5	S	0.06	S	0.06	S	<= 1	S	<= 2	S	NEG	>= 4	R	<= 0.25	S	<= 0.25	S	<= 2	S
9716_7#30	GPS	ERS215321	Y	MALAWI	2009	2	NP SWAB	Carriage	9568	Y	33	#d86831	16F	#8f93ff	1	0	28	0.06	S	S	<= 0.03	S	<= 0.06	S	0.12	S	S	<= 0.5	S	S	<= 0.5	S	0.06	S	0.06	S	<= 1	S	<= 2	S	NEG	>= 4	R	<= 0.25	S	<= 0.25	S	<= 2	S
12378_2#52	GPS	ERS399239	Y	MALAWI	2009	5	NP SWAB	Carriage	9568	N	33	#d86831	16F	#8f93ff	1	0	28	0.06	S	S	<= 0.03	S	<= 0.06	S	0.12	S	S	<= 0.5	S	S	<= 0.5	S	0.06	S	0.06	S	<= 1	S	<= 2	S	NEG	>= 4	R	<= 0.25	S	<= 0.25	S	<= 2	S
9789_3#46	GPS	ERS215054	Y	MALAWI	2009	_	NP SWAB	Carriage	5326	Y	114	#ba91dd	16F	#8f93ff	12	4	0	<= 0.03	S	S	<= 0.03	S	<= 0.06	S	<= 0.06	S	S	<= 0.5	S	S	<= 0.5	S	0.06	S	0.06	S	<= 1	S	<= 2	S	NEG	>= 4	R	<= 0.25	S	<= 0.25	S	<= 2	S
9789_3#61	GPS	ERS215069	Y	MALAWI	2009	_	NP SWAB	Carriage	11770	Y	33	#d86831	16F	#8f93ff	1	0	28	0.06	S	S	<= 0.03	S	<= 0.06	S	0.12	S	S	<= 0.5	S	S	<= 0.5	S	0.06	S	0.06	S	<= 1	S	<= 2	S	NEG	>= 4	R	<= 0.25	S	<= 0.25	S	<= 2	S
9789_3#74	GPS	ERS215082	Y	MALAWI	2009	_	NP SWAB	Carriage	11770	Y	33	#d86831	16F	#8f93ff	1	0	28	0.06	S	S	<= 0.03	S	<= 0.06	S	0.12	S	S	<= 0.5	S	S	<= 0.5	S	0.06	S	0.06	S	<= 1	S	<= 2	S	NEG	>= 4	R	<= 0.25	S	<= 0.25	S	<= 2	S
9789_4#40	GPS	ERS215144	Y	MALAWI	2009	_	NP SWAB	Carriage	9568	Y	33	#d86831	16F	#8f93ff	1	0	28	0.06	S	S	<= 0.03	S	<= 0.06	S	0.12	S	S	<= 0.5	S	S	<= 0.5	S	0.06	S	0.06	S	<= 1	S	<= 2	S	NEG	>= 4	R	<= 0.25	S	<= 0.25	S	<= 2	S
9789_4#4	GPS	ERS215108	Y	MALAWI	2009	_	NP SWAB	Carriage	9568	Y	33	#d86831	16F	#8f93ff	1	0	28	0.06	S	S	<= 0.03	S	<= 0.06	S	0.12	S	S	<= 0.5	S	S	<= 0.5	S	0.06	S	0.06	S	<= 1	S	<= 2	S	NEG	>= 4	R	<= 0.25	S	<= 0.25	S	<= 2	S
9789_4#69	GPS	ERS215173	Y	MALAWI	2010	_	NP SWAB	Carriage	11770	Y	33	#d86831	16F	#8f93ff	1	0	28	0.06	S	S	<= 0.03	S	<= 0.06	S	0.12	S	S	<= 0.5	S	S	<= 0.5	S	0.06	S	0.06	S	<= 1	S	<= 2	S	NEG	>= 4	R	<= 0.25	S	<= 0.25	S	<= 2	S
11511_7#63	GPS	ERS322412	Y	USA	1999	1	BLOOD	IPD	659	Y	135	#4ec957	16F	#8f93ff	9	0	3	<= 0.03	S	S	<= 0.03	S	<= 0.06	S	<= 0.06	S	S	<= 0.5	S	S	<= 0.5	S	0.06	S	0.06	S	<= 1	S	<= 2	S	NEG	0.5	S	<= 0.25	S	<= 0.25	S	<= 2	S
12290_2#64	GPS	ERS399189	Y	MALAWI	2007	_	CSF	IPD	705	Y	268	#af3676	16F	#8f93ff	90	NEW	169	0.25	R	S	0.12	S	<= 0.06	S	0.12	S	S	<= 0.5	S	S	<= 0.5	S	<= 0.25	S	<= 0.25	S	<= 1	S	<= 2	S	neg	>= 4	R	> 8	R	>= 1	R	<= 2	S
9789_2#82	GPS	ERS214997	Y	MALAWI	2006	1	BLOOD	IPD	705	Y	268	#af3676	16F	#8f93ff	90	NEW	169	0.25	R	S	0.12	S	<= 0.06	S	0.12	S	S	<= 0.5	S	S	<= 0.5	S	0.06	S	0.06	S	<= 1	S	<= 2	S	NEG	>= 4	R	> 8	R	>= 1	R	<= 2	S
12378_2#40	GPS	ERS399190	Y	MALAWI	2007	_	BLOOD	IPD	705	Y	268	#af3676	16F	#8f93ff	90	NEW	169	0.25	R	S	0.12	S	<= 0.06	S	0.12	S	S	<= 0.5	S	S	<= 0.5	S	<= 0.25	S	<= 0.25	S	<= 1	S	<= 2	S	neg	2	I	> 8	R	>= 1	R	<= 2	S
24497_7#57	GPS	ERS1980920	Y	BANGLADESH	2007	_	BLOOD	IPD	3551	Y	156	#9cbc63	16F	#8f93ff	0	4	366	0.12	R	S	0.06	S	<= 0.06	S	0.12	S	S	<= 0.5	S	S	<= 0.5	S	0.06	S	0.06	S	<= 1	S	<= 2	S	NEG	2	I	<= 0.25	S	<= 0.25	S	<= 2	S
24371_8#72	GPS	ERS1980623	Y	BANGLADESH	2007	1	BLOOD	IPD	14519	Y	156	#9cbc63	16F	#8f93ff	0	0	366	0.12	R	S	0.06	S	<= 0.06	S	0.12	S	S	<= 0.5	S	S	<= 0.5	S	0.06	S	0.06	S	<= 1	S	<= 2	S	NEG	2	I	<= 0.25	S	<= 0.25	S	<= 2	S
24371_8#315	GPS	ERS1980866	Y	BANGLADESH	2013	1	BLOOD	IPD	14477	Y	104	#b23d84	16F	#8f93ff	23	2	288	<= 0.03	S	S	<= 0.03	S	<= 0.06	S	<= 0.06	S	S	<= 0.5	S	S	<= 0.5	S	0.06	S	0.06	S	<= 1	S	<= 2	S	NEG	>= 4	R	<= 0.25	S	<= 0.25	S	<= 2	S
24371_8#275	GPS	ERS1980826	Y	BANGLADESH	2012	6	BLOOD	IPD	14560	N	485	#9349a2	16F	#8f93ff	0	4	482	0.12	R	S	0.06	S	<= 0.06	S	0.12	S	S	<= 0.5	S	S	<= 0.5	S	0.06	S	0.06	S	<= 1	S	<= 2	S	NEG	>= 4	R	<= 0.25	S	<= 0.25	S	<= 2	S
21127_1#159	GPS	ERS1299793	Y	BRAZIL	2008	66	BLOOD	IPD	2258	N	18	#4cc48c	16F	#8f93ff	2	4	3	<= 0.03	S	S	<= 0.03	S	<= 0.06	S	<= 0.06	S	S	<= 0.5	S	S	<= 0.5	S	0.06	S	0.06	S	<= 1	S	<= 2	S	NEG	2	I	<= 0.25	S	<= 0.25	S	<= 2	S
21127_2#110	GPS	ERS1299530	Y	BRAZIL	2008	6	BLOOD	IPD	2258	N	18	#4cc48c	16F	#8f93ff	2	4	3	<= 0.03	S	S	<= 0.03	S	<= 0.06	S	<= 0.06	S	S	<= 0.5	S	S	<= 0.5	S	0.06	S	0.06	S	<= 1	S	<= 2	S	NEG	2	I	<= 0.25	S	<= 0.25	S	<= 2	S
24775_1#127	GPS	ERS2553097	Y	BRAZIL	2008	_	CEREBROSPINAL FLUID	IPD	7027	Y	18	#4cc48c	16F	#8f93ff	0	2	323	0.06	S	S	<= 0.03	S	<= 0.06	S	0.12	S	S	<= 0.5	S	S	<= 0.5	S	0.06	S	0.06	S	<= 1	S	<= 2	S	NEG	>= 4	R	<= 0.25	S	<= 0.25	S	<= 2	S
21242_2#141	GPS	ERS1299582	Y	BRAZIL	2012	_	BLOOD	IPD	13867	Y	18	#4cc48c	16F	#8f93ff	2	2	3	<= 0.03	S	S	<= 0.03	S	<= 0.06	S	<= 0.06	S	S	<= 0.5	S	S	<= 0.5	S	0.06	S	0.06	S	<= 1	S	<= 2	S	NEG	0.5	S	<= 0.25	S	<= 0.25	S	<= 2	S
24775_1#160	GPS	ERS2553130	Y	BRAZIL	2012	4	BLOOD	IPD	14432	Y	18	#4cc48c	16F	#8f93ff	2	4	3	<= 0.03	S	S	<= 0.03	S	<= 0.06	S	<= 0.06	S	S	<= 0.5	S	S	<= 0.5	S	0.06	S	0.06	S	<= 1	S	<= 2	S	NEG	2	I	<= 0.25	S	<= 0.25	S	<= 2	S
21127_2#153	GPS	ERS1299728	Y	BRAZIL	2009	44	BLOOD	IPD	12836	N	18	#4cc48c	16F	#8f93ff	0	2	323	0.06	S	S	<= 0.03	S	<= 0.06	S	0.12	S	S	<= 0.5	S	S	<= 0.5	S	0.06	S	0.06	S	<= 1	S	<= 2	S	NEG	>= 4	R	<= 0.25	S	<= 0.25	S	<= 2	S
21999_8#57	GPS	ERS1813785	Y	BRAZIL	2013	_	CEREBROSPINAL FLUID	IPD	7027	Y	18	#4cc48c	16F	#8f93ff	0	2	323	0.06	S	S	<= 0.03	S	<= 0.06	S	0.12	S	S	<= 0.5	S	S	<= 0.5	S	0.06	S	0.06	S	<= 1	S	<= 2	S	NEG	>= 4	R	<= 0.25	S	<= 0.25	S	<= 2	S
24775_1#175	GPS	ERS2553145	Y	BRAZIL	2013	_	CEREBROSPINAL FLUID	IPD	7027	Y	18	#4cc48c	16F	#8f93ff	0	2	323	0.06	S	S	<= 0.03	S	<= 0.06	S	0.12	S	S	<= 0.5	S	S	<= 0.5	S	0.06	S	0.06	S	<= 1	S	<= 2	S	NEG	>= 4	R	<= 0.25	S	<= 0.25	S	<= 2	S
21999_7#123	GPS	ERS1813668	Y	BRAZIL	2012	41	BLOOD	IPD	7438	N	386	#5d7018	16F	#8f93ff	7	1	300	0.25	R	S	0.12	S	<= 0.06	S	0.12	S	S	<= 0.5	S	S	<= 0.5	S	0.06	S	0.06	S	<= 1	S	<= 2	S	NEG	>= 4	R	<= 0.25	S	<= 0.25	S	<= 2	S
14410_6#74	GPS	ERS497427	Y	THE GAMBIA	2003	8	BLOOD	IPD	3341	N	434	#e6a42c	16F	#8f93ff	95	4	418	<= 0.03	S	S	<= 0.03	S	<= 0.06	S	<= 0.06	S	S	<= 0.5	S	S	<= 0.5	S	0.06	S	0.06	S	<= 1	S	<= 2	S	NEG	0.5	S	<= 0.25	S	<= 0.25	S	<= 2	S
14410_7#17	GPS	ERS497227	Y	THE GAMBIA	2003	25	BLOOD	IPD	8949	N	274	#d589be	16F	#8f93ff	204	NEW	418	<= 0.03	S	S	<= 0.03	S	<= 0.06	S	<= 0.06	S	S	<= 0.5	S	S	<= 0.5	S	0.06	S	0.06	S	<= 1	S	<= 2	S	NEG	2	I	> 8	R	>= 1	R	<= 2	S
14410_7#65	GPS	ERS497406	Y	THE GAMBIA	2003	25	BLOOD	IPD	8949	N	274	#d589be	16F	#8f93ff	204	NEW	418	<= 0.03	S	S	<= 0.03	S	<= 0.06	S	<= 0.06	S	S	<= 0.5	S	S	<= 0.5	S	0.06	S	0.06	S	<= 1	S	<= 2	S	NEG	2	I	> 8	R	>= 1	R	<= 2	S
14520_4#29	GPS	ERS524890	Y	THE GAMBIA	2008	_	NP SWAB	Carriage	3407	Y	103	#24938a	16F	#8f93ff	95	4	2	<= 0.03	S	S	<= 0.03	S	<= 0.06	S	<= 0.06	S	S	<= 0.5	S	S	<= 0.5	S	0.06	S	0.06	S	<= 1	S	<= 2	S	NEG	>= 4	R	> 8	R	>= 1	R	<= 2	S
14520_4#74	GPS	ERS524936	Y	THE GAMBIA	2009	_	NP SWAB	Carriage	8949	Y	274	#d589be	16F	#8f93ff	204	NEW	418	<= 0.03	S	S	<= 0.03	S	<= 0.06	S	<= 0.06	S	S	<= 0.5	S	S	<= 0.5	S	0.06	S	0.06	S	<= 1	S	<= 2	S	NEG	>= 4	R	> 8	R	>= 1	R	<= 2	S
14520_4#75	GPS	ERS524937	Y	THE GAMBIA	2010	_	NP SWAB	Carriage	3407	Y	103	#24938a	16F	#8f93ff	95	4	2	<= 0.03	S	S	<= 0.03	S	<= 0.06	S	<= 0.06	S	S	<= 0.5	S	S	<= 0.5	S	0.06	S	0.06	S	<= 1	S	<= 2	S	NEG	2	I	> 8	R	>= 1	R	<= 2	S
14520_5#39	GPS	ERS525011	Y	THE GAMBIA	2009	_	NP SWAB	Carriage	3407	Y	103	#24938a	16F	#8f93ff	95	4	2	<= 0.03	S	S	<= 0.03	S	<= 0.06	S	<= 0.06	S	S	<= 0.5	S	S	<= 0.5	S	0.06	S	0.06	S	<= 1	S	<= 2	S	NEG	2	I	> 8	R	>= 1	R	<= 2	S
21523_1#64	GPS	ERS1813533	Y	THE GAMBIA	2009	_	NP SWAB	Carriage	3407	Y	103	#24938a	16F	#8f93ff	95	4	2	<= 0.03	S	S	<= 0.03	S	<= 0.06	S	<= 0.06	S	S	<= 0.5	S	S	<= 0.5	S	0.06	S	0.06	S	<= 1	S	<= 2	S	NEG	>= 4	R	> 8	R	>= 1	R	<= 2	S
14520_5#81	GPS	ERS525090	Y	THE GAMBIA	2010	_	NP SWAB	Carriage	10805	Y	103	#24938a	16F	#8f93ff	95	4	2	<= 0.03	S	S	<= 0.03	S	<= 0.06	S	<= 0.06	S	S	<= 0.5	S	S	<= 0.5	S	0.06	S	0.06	S	<= 1	S	<= 2	S	NEG	2	I	> 8	R	>= 1	R	<= 2	S
14520_7#14	GPS	ERS525161	Y	THE GAMBIA	2009	_	NP SWAB	Carriage	917	UKWN	80	#4a9d30	16F	#8f93ff	95	2	2	<= 0.03	S	S	<= 0.03	S	<= 0.06	S	<= 0.06	S	S	<= 0.5	S	S	<= 0.5	S	0.06	S	0.06	S	<= 1	S	<= 2	S	NEG	>= 4	R	<= 0.25	S	<= 0.25	S	<= 2	S
14520_7#67	GPS	ERS525214	Y	THE GAMBIA	2009	_	NP SWAB	Carriage	917	Y	80	#4a9d30	16F	#8f93ff	95	2	2	<= 0.03	S	S	<= 0.03	S	<= 0.06	S	<= 0.06	S	S	<= 0.5	S	S	<= 0.5	S	0.06	S	0.06	S	<= 1	S	<= 2	S	NEG	>= 4	R	<= 0.25	S	<= 0.25	S	<= 2	S
15378_2#36	GPS	ERS627034	Y	THE GAMBIA	2009	_	BLOOD	IPD	3407	Y	103	#24938a	16F	#8f93ff	95	4	2	<= 0.03	S	S	<= 0.03	S	<= 0.06	S	<= 0.06	S	S	<= 0.5	S	S	<= 0.5	S	0.06	S	0.06	S	<= 1	S	<= 2	S	NEG	>= 4	R	> 8	R	>= 1	R	<= 2	S
15531_4#68	GPS	ERS627059	Y	THE GAMBIA	2009	_	NP SWAB	Carriage	917	Y	80	#4a9d30	16F	#8f93ff	95	2	2	<= 0.03	S	S	<= 0.03	S	<= 0.06	S	<= 0.06	S	S	<= 0.5	S	S	<= 0.5	S	0.06	S	0.06	S	<= 1	S	<= 2	S	NEG	>= 4	R	<= 0.25	S	<= 0.25	S	<= 2	S
15531_4#73	GPS	ERS627072	Y	THE GAMBIA	2009	_	NP SWAB	Carriage	917	Y	80	#4a9d30	16F	#8f93ff	95	2	2	<= 0.03	S	S	<= 0.03	S	<= 0.06	S	<= 0.06	S	S	<= 0.5	S	S	<= 0.5	S	0.06	S	0.06	S	<= 1	S	<= 2	S	NEG	>= 4	R	<= 0.25	S	<= 0.25	S	<= 2	S
15531_5#84	GPS	ERS627164	Y	THE GAMBIA	2009	5	NP SWAB	Carriage	3407	N	103	#24938a	16F	#8f93ff	95	4	2	<= 0.03	S	S	<= 0.03	S	<= 0.06	S	<= 0.06	S	S	<= 0.5	S	S	<= 0.5	S	0.06	S	0.06	S	<= 1	S	<= 2	S	NEG	>= 4	R	> 8	R	>= 1	R	<= 2	S
15531_6#6	GPS	ERS627184	Y	THE GAMBIA	2009	6	NP SWAB	Carriage	10908	N	103	#24938a	16F	#8f93ff	95	4	0	<= 0.03	S	S	<= 0.03	S	<= 0.06	S	<= 0.06	S	S	<= 0.5	S	S	<= 0.5	S	0.06	S	0.06	S	<= 1	S	<= 2	S	NEG	>= 4	R	> 8	R	>= 1	R	<= 2	S
15531_6#15	GPS	ERS627200	Y	THE GAMBIA	2013	_	BLOOD	IPD	3407	Y	103	#24938a	16F	#8f93ff	95	4	2	<= 0.03	S	S	<= 0.03	S	<= 0.06	S	<= 0.06	S	S	<= 0.5	S	S	<= 0.5	S	0.06	S	0.06	S	<= 1	S	<= 2	S	NEG	>= 4	R	> 8	R	>= 1	R	<= 2	S
15873_2#40	GPS	ERS654324	Y	THE GAMBIA	2009	_	NP SWAB	Carriage	3407	Y	103	#24938a	16F	#8f93ff	95	4	2	<= 0.03	S	S	<= 0.03	S	<= 0.06	S	<= 0.06	S	S	<= 0.5	S	S	<= 0.5	S	0.06	S	0.06	S	<= 1	S	<= 2	S	NEG	>= 4	R	> 8	R	>= 1	R	<= 2	S
15873_3#31	GPS	ERS654413	Y	THE GAMBIA	2009	_	NP SWAB	Carriage	3407	Y	103	#24938a	16F	#8f93ff	95	4	2	<= 0.03	S	S	<= 0.03	S	<= 0.06	S	<= 0.06	S	S	<= 0.5	S	S	<= 0.5	S	0.06	S	0.06	S	<= 1	S	<= 2	S	NEG	>= 4	R	> 8	R	>= 1	R	<= 2	S
15873_3#39	GPS	ERS654423	Y	THE GAMBIA	2010	_	NP SWAB	Carriage	3407	Y	103	#24938a	16F	#8f93ff	95	4	2	<= 0.03	S	S	<= 0.03	S	<= 0.06	S	<= 0.06	S	S	<= 0.5	S	S	<= 0.5	S	0.06	S	0.06	S	<= 1	S	<= 2	S	NEG	>= 4	R	> 8	R	>= 1	R	<= 2	S
15873_4#2	GPS	ERS654476	Y	THE GAMBIA	2009	_	NP SWAB	Carriage	3407	Y	103	#24938a	16F	#8f93ff	95	4	2	<= 0.03	S	S	<= 0.03	S	<= 0.06	S	<= 0.06	S	S	<= 0.5	S	S	<= 0.5	S	0.06	S	0.06	S	<= 1	S	<= 2	S	NEG	>= 4	R	> 8	R	>= 1	R	<= 2	S
15873_5#77	GPS	ERS654593	Y	THE GAMBIA	2009	_	NP SWAB	Carriage	3407	Y	103	#24938a	16F	#8f93ff	95	4	2	<= 0.03	S	S	<= 0.03	S	<= 0.06	S	<= 0.06	S	S	<= 0.5	S	S	<= 0.5	S	0.06	S	0.06	S	<= 1	S	<= 2	S	NEG	>= 4	R	> 8	R	>= 1	R	<= 2	S
15873_5#86	GPS	ERS654602	Y	THE GAMBIA	2008	_	NP SWAB	Carriage	3407	Y	103	#24938a	16F	#8f93ff	95	4	2	<= 0.03	S	S	<= 0.03	S	<= 0.06	S	<= 0.06	S	S	<= 0.5	S	S	<= 0.5	S	0.06	S	0.06	S	<= 1	S	<= 2	S	NEG	>= 4	R	> 8	R	>= 1	R	<= 2	S
16399_6#24	GPS	ERS686064	Y	THE GAMBIA	2008	_	NP SWAB	Carriage	3407	Y	103	#24938a	16F	#8f93ff	95	4	2	<= 0.03	S	S	<= 0.03	S	<= 0.06	S	<= 0.06	S	S	<= 0.5	S	S	<= 0.5	S	0.06	S	0.06	S	<= 1	S	<= 2	S	NEG	2	I	> 8	R	>= 1	R	<= 2	S
16399_6#30	GPS	ERS686070	Y	THE GAMBIA	2009	_	NP SWAB	Carriage	3407	Y	103	#24938a	16F	#8f93ff	95	4	2	<= 0.03	S	S	<= 0.03	S	<= 0.06	S	<= 0.06	S	S	<= 0.5	S	S	<= 0.5	S	0.06	S	0.06	S	<= 1	S	<= 2	S	NEG	>= 4	R	> 8	R	>= 1	R	<= 2	S
16399_7#10	GPS	ERS686136	Y	THE GAMBIA	2009	_	NP SWAB	Carriage	8949	Y	274	#d589be	16F	#8f93ff	204	NEW	418	<= 0.03	S	S	<= 0.03	S	<= 0.06	S	<= 0.06	S	S	<= 0.5	S	S	<= 0.5	S	0.06	S	0.06	S	<= 1	S	<= 2	S	NEG	>= 4	R	> 8	R	>= 1	R	<= 2	S
16399_7#34	GPS	ERS686162	Y	THE GAMBIA	2009	_	NP SWAB	Carriage	3407	Y	103	#24938a	16F	#8f93ff	95	4	2	<= 0.03	S	S	<= 0.03	S	<= 0.06	S	<= 0.06	S	S	<= 0.5	S	S	<= 0.5	S	0.06	S	0.06	S	<= 1	S	<= 2	S	NEG	2	I	> 8	R	>= 1	R	<= 2	S
16399_5#41	GPS	ERS686176	Y	THE GAMBIA	2009	_	NP SWAB	Carriage	3407	Y	103	#24938a	16F	#8f93ff	95	4	2	<= 0.03	S	S	<= 0.03	S	<= 0.06	S	<= 0.06	S	S	<= 0.5	S	S	<= 0.5	S	0.06	S	0.06	S	<= 1	S	<= 2	S	NEG	2	I	> 8	R	>= 1	R	<= 2	S
16453_2#37	GPS	ERS686253	Y	THE GAMBIA	2009	_	NP SWAB	Carriage	8949	Y	274	#d589be	16F	#8f93ff	204	NEW	418	<= 0.03	S	S	<= 0.03	S	<= 0.06	S	<= 0.06	S	S	<= 0.5	S	S	<= 0.5	S	0.06	S	0.06	S	<= 1	S	<= 2	S	NEG	>= 4	R	> 8	R	>= 1	R	<= 2	S
17428_8#127	GPS	ERS719600	Y	THE GAMBIA	2009	_	NP SWAB	Carriage	3407	Y	103	#24938a	16F	#8f93ff	95	4	2	<= 0.03	S	S	<= 0.03	S	<= 0.06	S	<= 0.06	S	S	<= 0.5	S	S	<= 0.5	S	0.06	S	0.06	S	<= 1	S	<= 2	S	NEG	>= 4	R	> 8	R	>= 1	R	<= 2	S
17428_8#128	GPS	ERS719601	Y	THE GAMBIA	2009	_	NP SWAB	Carriage	3407	Y	103	#24938a	16F	#8f93ff	95	4	2	<= 0.03	S	S	<= 0.03	S	<= 0.06	S	<= 0.06	S	S	<= 0.5	S	S	<= 0.5	S	0.06	S	0.06	S	<= 1	S	<= 2	S	NEG	>= 4	R	> 8	R	>= 1	R	<= 2	S
17794_7#177	GPS	ERS719802	Y	THE GAMBIA	2009	_	NP SWAB	Carriage	3407	Y	103	#24938a	16F	#8f93ff	95	4	2	<= 0.03	S	S	<= 0.03	S	<= 0.06	S	<= 0.06	S	S	<= 0.5	S	S	<= 0.5	S	0.06	S	0.06	S	<= 1	S	<= 2	S	NEG	2	I	> 8	R	>= 1	R	<= 2	S
17794_7#5	GPS	ERS719826	Y	THE GAMBIA	2009	_	NP SWAB	Carriage	3407	Y	103	#24938a	16F	#8f93ff	95	4	2	<= 0.03	S	S	<= 0.03	S	<= 0.06	S	<= 0.06	S	S	<= 0.5	S	S	<= 0.5	S	0.06	S	0.06	S	<= 1	S	<= 2	S	NEG	2	I	> 8	R	>= 1	R	<= 2	S
17794_7#8	GPS	ERS719711	Y	THE GAMBIA	2009	_	NP SWAB	Carriage	3407	Y	103	#24938a	16F	#8f93ff	95	4	2	<= 0.03	S	S	<= 0.03	S	<= 0.06	S	<= 0.06	S	S	<= 0.5	S	S	<= 0.5	S	0.06	S	0.06	S	<= 1	S	<= 2	S	NEG	>= 4	R	> 8	R	>= 1	R	<= 2	S
17794_7#26	GPS	ERS719843	Y	THE GAMBIA	2010	7	NP SWAB	Carriage	11764	N	103	#24938a	16F	#8f93ff	0	4	NEW	<= 0.03	S	S	<= 0.03	S	<= 0.06	S	<= 0.06	S	S	<= 0.5	S	S	<= 0.5	S	0.06	S	0.06	S	<= 1	S	<= 2	S	NEG	>= 4	R	> 8	R	>= 1	R	<= 2	S
17794_8#65	GPS	ERS719859	Y	THE GAMBIA	2010	5	NP SWAB	Carriage	3407	N	103	#24938a	16F	#8f93ff	95	4	2	<= 0.03	S	S	<= 0.03	S	<= 0.06	S	<= 0.06	S	S	<= 0.5	S	S	<= 0.5	S	0.06	S	0.06	S	<= 1	S	<= 2	S	NEG	>= 4	R	> 8	R	>= 1	R	<= 2	S
17794_8#77	GPS	ERS719875	Y	THE GAMBIA	2010	7	NP SWAB	Carriage	3407	N	103	#24938a	16F	#8f93ff	95	4	2	<= 0.03	S	S	<= 0.03	S	<= 0.06	S	<= 0.06	S	S	<= 0.5	S	S	<= 0.5	S	0.06	S	0.06	S	<= 1	S	<= 2	S	NEG	>= 4	R	> 8	R	>= 1	R	<= 2	S
17794_7#34	GPS	ERS719877	Y	THE GAMBIA	2010	3	NP SWAB	Carriage	3407	Y	103	#24938a	16F	#8f93ff	95	4	2	<= 0.03	S	S	<= 0.03	S	<= 0.06	S	<= 0.06	S	S	<= 0.5	S	S	<= 0.5	S	0.06	S	0.06	S	<= 1	S	<= 2	S	NEG	>= 4	R	> 8	R	>= 1	R	<= 2	S
19646_1#35	GPS	ERS745680	Y	THE GAMBIA	2010	82	NP SWAB	Carriage	3407	N	103	#24938a	16F	#8f93ff	95	4	2	<= 0.03	S	S	<= 0.03	S	<= 0.06	S	<= 0.06	S	S	<= 0.5	S	S	<= 0.5	S	0.06	S	0.06	S	<= 1	S	<= 2	S	NEG	>= 4	R	> 8	R	>= 1	R	<= 2	S
19646_1#36	GPS	ERS745682	Y	THE GAMBIA	2010	2	NP SWAB	Carriage	3407	Y	103	#24938a	16F	#8f93ff	95	4	2	<= 0.03	S	S	<= 0.03	S	<= 0.06	S	<= 0.06	S	S	<= 0.5	S	S	<= 0.5	S	0.06	S	0.06	S	<= 1	S	<= 2	S	NEG	>= 4	R	> 8	R	>= 1	R	<= 2	S
18090_2#47	GPS	ERS740731	Y	CHINA	2000	>2<=5	NASOPHARYNGEAL SWAB	Carriage	2966	Y	158	#7c9032	16F	#8f93ff	37	4	2	<= 0.03	S	S	<= 0.03	S	<= 0.06	S	<= 0.06	S	S	<= 0.5	S	S	<= 0.5	S	> 32	R	> 2	R	<= 1	S	<= 2	S	POS	0.5	S	> 8	R	>= 1	R	<= 2	S
23164_8#79	GPS	ERS2528028	Y	ISRAEL	2009	65	BLOOD	IPD	13955	N	313	#e43f69	16F	#8f93ff	0	4	2	<= 0.03	S	S	<= 0.03	S	<= 0.06	S	<= 0.06	S	S	<= 0.5	S	S	<= 0.5	S	0.06	S	0.06	S	<= 1	S	<= 2	S	NEG	0.5	S	<= 0.25	S	<= 0.25	S	<= 2	S
23164_8#111	GPS	ERS2528024	Y	ISRAEL	2009	74	BLOOD	IPD	30	N	46	#cb455e	16F	#8f93ff	0	6	2	<= 0.03	S	S	<= 0.03	S	<= 0.06	S	<= 0.06	S	S	<= 0.5	S	S	<= 0.5	S	0.06	S	0.06	S	<= 1	S	<= 2	S	NEG	0.5	S	<= 0.25	S	<= 0.25	S	<= 2	S
22667_7#175	GPS	ERS1699070	Y	ISRAEL	2009	90	BLOOD	IPD	13900	N	583	#e08d33	16F	#8f93ff	0	4	0	<= 0.03	S	S	<= 0.03	S	<= 0.06	S	<= 0.06	S	S	<= 0.5	S	S	<= 0.5	S	0.06	S	0.06	S	<= 1	S	<= 2	S	NEG	0.5	S	<= 0.25	S	<= 0.25	S	<= 2	S
22841_4#26	GPS	ERS1699225	Y	ISRAEL	2011	1	BLOOD	IPD	30	Y	46	#cb455e	16F	#8f93ff	0	6	2	<= 0.03	S	S	<= 0.03	S	<= 0.06	S	<= 0.06	S	S	<= 0.5	S	S	<= 0.5	S	0.06	S	0.06	S	<= 1	S	<= 2	S	NEG	0.5	S	<= 0.25	S	<= 0.25	S	<= 2	S
22841_4#135	GPS	ERS1699334	Y	ISRAEL	2011	100	BLOOD	IPD	13955	N	313	#e43f69	16F	#8f93ff	0	4	2	<= 0.03	S	S	<= 0.03	S	<= 0.06	S	<= 0.06	S	S	<= 0.5	S	S	<= 0.5	S	0.06	S	0.06	S	<= 1	S	<= 2	S	NEG	0.5	S	<= 0.25	S	<= 0.25	S	<= 2	S
22841_4#76	GPS	ERS1699275	Y	ISRAEL	2012	0.038375	BLOOD	IPD	13946	Y	156	#9cbc63	16F	#8f93ff	190	229	2	0.12	R	S	0.12	S	0.12	S	0.12	S	S	<= 0.5	S	S	<= 0.5	S	0.06	S	0.06	S	<= 1	S	<= 2	S	NEG	2	I	<= 0.25	S	<= 0.25	S	<= 2	S
22841_1#189	GPS	ERS1699457	Y	ISRAEL	2013	72	BLOOD	IPD	13949	N	46	#cb455e	16F	#8f93ff	0	6	2	<= 0.03	S	S	<= 0.03	S	<= 0.06	S	<= 0.06	S	S	<= 0.5	S	S	<= 0.5	S	0.06	S	0.06	S	<= 1	S	<= 2	S	NEG	2	I	<= 0.25	S	<= 0.25	S	<= 2	S
22841_1#112	GPS	ERS1699391	Y	ISRAEL	2013	1	CEREBROSPINAL FLUID	IPD	13955	Y	313	#e43f69	16F	#8f93ff	0	4	2	<= 0.03	S	S	<= 0.03	S	<= 0.06	S	<= 0.06	S	S	<= 0.5	S	S	<= 0.5	S	0.06	S	0.06	S	<= 1	S	<= 2	S	NEG	0.5	S	<= 0.25	S	<= 0.25	S	<= 2	S
22841_2#28	GPS	ERS1699498	Y	ISRAEL	2013	1	BLOOD	IPD	3551	Y	156	#9cbc63	16F	#8f93ff	0	4	366	0.12	R	S	0.06	S	<= 0.06	S	0.12	S	S	<= 0.5	S	S	<= 0.5	S	0.06	S	0.06	S	<= 1	S	<= 2	S	NEG	2	I	<= 0.25	S	<= 0.25	S	<= 2	S
22841_2#85	GPS	ERS1699557	Y	ISRAEL	2013	2	BLOOD	IPD	3551	Y	156	#9cbc63	16F	#8f93ff	0	4	366	0.12	R	S	0.06	S	<= 0.06	S	0.12	S	S	<= 0.5	S	S	<= 0.5	S	0.06	S	0.06	S	<= 1	S	<= 2	S	NEG	2	I	<= 0.25	S	<= 0.25	S	<= 2	S
22841_2#119	GPS	ERS1699592	Y	ISRAEL	2013	51	BLOOD	IPD	3551	N	156	#9cbc63	16F	#8f93ff	0	4	366	0.12	R	S	0.06	S	<= 0.06	S	0.12	S	S	<= 0.5	S	S	<= 0.5	S	0.06	S	0.06	S	<= 1	S	<= 2	S	NEG	2	I	<= 0.25	S	<= 0.25	S	<= 2	S
22841_2#45	GPS	ERS1699517	Y	ISRAEL	2014	0.178183	BLOOD	IPD	3551	Y	156	#9cbc63	16F	#8f93ff	0	4	366	0.12	R	S	0.06	S	<= 0.06	S	0.12	S	S	<= 0.5	S	S	<= 0.5	S	0.06	S	0.06	S	<= 1	S	<= 2	S	NEG	2	I	<= 0.25	S	<= 0.25	S	<= 2	S
22841_2#95	GPS	ERS1699567	Y	ISRAEL	2014	3	BLOOD	IPD	3551	Y	156	#9cbc63	16F	#8f93ff	0	4	366	0.12	R	S	0.06	S	<= 0.06	S	0.12	S	S	<= 0.5	S	S	<= 0.5	S	0.06	S	0.06	S	<= 1	S	<= 2	S	NEG	2	I	<= 0.25	S	<= 0.25	S	<= 2	S
22841_2#168	GPS	ERS1699644	Y	ISRAEL	2005	15	BLOOD	IPD	3551	N	156	#9cbc63	16F	#8f93ff	0	4	366	0.12	R	S	0.06	S	<= 0.06	S	0.12	S	S	<= 0.5	S	S	<= 0.5	S	0.06	S	0.06	S	<= 1	S	<= 2	S	NEG	2	I	<= 0.25	S	<= 0.25	S	<= 2	S
22841_3#65	GPS	ERS1699727	Y	ISRAEL	2006	80	BLOOD	IPD	13955	N	313	#e43f69	16F	#8f93ff	0	4	2	<= 0.03	S	S	<= 0.03	S	<= 0.06	S	<= 0.06	S	S	<= 0.5	S	S	<= 0.5	S	0.06	S	0.06	S	<= 1	S	<= 2	S	NEG	0.5	S	<= 0.25	S	<= 0.25	S	<= 2	S
28522_3#16	GPS	ERS2995304	Y	INDIA	2009	_	BLOOD	IPD	12504	Y	104	#b23d84	16F	#8f93ff	0	4	0	<= 0.03	S	S	<= 0.03	S	<= 0.06	S	<= 0.06	S	S	<= 0.5	S	S	<= 0.5	S	0.06	S	0.06	S	<= 1	S	<= 2	S	NEG	0.5	S	<= 0.25	S	<= 0.25	S	<= 2	S
31588_4#50	GPS	ERS3654900	Y	INDIA	2002	_	BLOOD	IPD	11916	UKWN	104	#b23d84	16F	#8f93ff	0	2	0	<= 0.03	S	S	<= 0.03	S	<= 0.06	S	<= 0.06	S	S	<= 0.5	S	S	<= 0.5	S	0.06	S	0.06	S	<= 1	S	<= 2	S	NEG	>= 4	R	> 8	R	>= 1	R	<= 2	S
31588_4#145	GPS	ERS3655025	Y	INDIA	2010	_	BLOOD	IPD	6030	UKWN	104	#b23d84	16F	#8f93ff	23	2	2	<= 0.03	S	S	<= 0.03	S	<= 0.06	S	<= 0.06	S	S	<= 0.5	S	S	<= 0.5	S	0.06	S	0.06	S	<= 1	S	<= 2	S	NEG	2	I	<= 0.25	S	<= 0.25	S	<= 2	S
31585_6#238	GPS	ERS3655321	Y	INDIA	2000	_	BLOOD	IPD	11916	UKWN	104	#b23d84	16F	#8f93ff	0	2	0	<= 0.03	S	S	<= 0.03	S	<= 0.06	S	<= 0.06	S	S	<= 0.5	S	S	<= 0.5	S	0.06	S	0.06	S	<= 1	S	<= 2	S	NEG	>= 4	R	> 8	R	>= 1	R	<= 2	S
31585_6#157	GPS	ERS3655403	Y	INDIA	2006	_	BLOOD	IPD	15810	UKWN	104	#b23d84	16F	#8f93ff	0	2	0	<= 0.03	S	S	<= 0.03	S	<= 0.06	S	<= 0.06	S	S	<= 0.5	S	S	<= 0.5	S	0.06	S	0.06	S	<= 1	S	<= 2	S	NEG	>= 4	R	> 8	R	>= 1	R	<= 2	S
31588_4#341	GPS	ERS3654877	Y	INDIA	2002	_	BLOOD	IPD	11916	UKWN	104	#b23d84	16F	#8f93ff	0	2	0	<= 0.03	S	S	<= 0.03	S	<= 0.06	S	<= 0.06	S	S	<= 0.5	S	S	<= 0.5	S	0.06	S	0.06	S	<= 1	S	<= 2	S	NEG	>= 4	R	> 8	R	>= 1	R	<= 2	S
28042_2#43	GPS	ERS2865706	Y	INDIA	2017	48	BLOOD	IPD	15687	N	104	#b23d84	16F	#8f93ff	23	2	0	<= 0.03	S	S	<= 0.03	S	<= 0.06	S	<= 0.06	S	S	<= 0.5	S	S	<= 0.5	S	0.06	S	0.06	S	<= 1	S	<= 2	S	NEG	>= 4	R	<= 0.25	S	<= 0.25	S	<= 2	S
28042_2#64	GPS	ERS2865712	Y	INDIA	2017	33	BLOOD	IPD	6030	N	104	#b23d84	16F	#8f93ff	23	2	2	<= 0.03	S	S	<= 0.03	S	<= 0.06	S	<= 0.06	S	S	<= 0.5	S	S	<= 0.5	S	0.06	S	0.06	S	<= 1	S	<= 2	S	NEG	2	I	<= 0.25	S	<= 0.25	S	<= 2	S
28042_2#215	GPS	ERS2865725	Y	INDIA	2017	31	CEREBROSPINAL FLUID	IPD	11916	N	104	#b23d84	16F	#8f93ff	0	2	0	<= 0.03	S	S	<= 0.03	S	<= 0.06	S	<= 0.06	S	S	<= 0.5	S	S	<= 0.5	S	0.06	S	0.06	S	<= 1	S	<= 2	S	NEG	>= 4	R	> 8	R	>= 1	R	<= 2	S
31588_4#49	GPS	ERS3654999	Y	INDIA	2003	_	CEREBROSPINAL FLUID	IPD	15837	UKWN	104	#b23d84	16F	#8f93ff	0	2	0	<= 0.03	S	S	<= 0.03	S	<= 0.06	S	<= 0.06	S	S	<= 0.5	S	S	<= 0.5	S	0.06	S	0.06	S	<= 1	S	<= 2	S	NEG	>= 4	R	> 8	R	>= 1	R	<= 2	S
31585_6#102	GPS	ERS3655389	Y	INDIA	2001	_	CEREBROSPINAL FLUID	IPD	15837	UKWN	104	#b23d84	16F	#8f93ff	0	2	0	<= 0.03	S	S	<= 0.03	S	<= 0.06	S	<= 0.06	S	S	<= 0.5	S	S	<= 0.5	S	0.06	S	0.06	S	<= 1	S	<= 2	S	NEG	>= 4	R	> 8	R	>= 1	R	<= 2	S
31588_4#273	GPS	ERS3654959	Y	INDIA	2001	_	CEREBROSPINAL FLUID	IPD	11916	UKWN	104	#b23d84	16F	#8f93ff	0	2	0	<= 0.03	S	S	<= 0.03	S	<= 0.06	S	<= 0.06	S	S	<= 0.5	S	S	<= 0.5	S	0.06	S	0.06	S	<= 1	S	<= 2	S	NEG	>= 4	R	> 8	R	>= 1	R	<= 2	S
31585_6#271	GPS	ERS3655331	Y	INDIA	2000	_	OTHER	UKWN	11916	UKWN	104	#b23d84	16F	#8f93ff	0	2	0	<= 0.03	S	S	<= 0.03	S	<= 0.06	S	<= 0.06	S	S	<= 0.5	S	S	<= 0.5	S	0.06	S	0.06	S	<= 1	S	<= 2	S	NEG	>= 4	R	> 8	R	>= 1	R	<= 2	S
22335_7#34	GPS	ERS1642621	Y	INDIA	2014	66	BLOOD	IPD	14422	N	104	#b23d84	16F	#8f93ff	0	2	0	<= 0.03	S	S	<= 0.03	S	<= 0.06	S	<= 0.06	S	S	<= 0.5	S	S	<= 0.5	S	0.06	S	0.06	S	<= 1	S	<= 2	S	NEG	>= 4	R	> 8	R	>= 1	R	<= 2	S
22335_7#135	GPS	ERS1642742	Y	INDIA	2014	2	NASOPHARYNGEAL SWAB	Carriage	12467	Y	104	#b23d84	16F	#8f93ff	23	4	2	<= 0.03	S	S	<= 0.03	S	<= 0.06	S	<= 0.06	S	S	<= 0.5	S	S	<= 0.5	S	0.06	S	0.06	S	<= 1	S	<= 2	S	NEG	>= 4	R	<= 0.25	S	<= 0.25	S	<= 2	S
22335_7#87	GPS	ERS1642686	Y	INDIA	2014	26	NASOPHARYNGEAL SWAB	Carriage	14472	N	104	#b23d84	16F	#8f93ff	0	0	0	<= 0.03	S	S	<= 0.03	S	<= 0.06	S	<= 0.06	S	S	<= 0.5	S	S	<= 0.5	S	8	R	0.06	S	<= 1	S	<= 2	S	NEG	>= 4	R	> 8	R	>= 1	R	<= 2	S
22335_8#48	GPS	ERS1642818	Y	INDIA	2014	3	NASOPHARYNGEAL SWAB	Carriage	14562	Y	104	#b23d84	16F	#8f93ff	23	2	NEW	0.06	S	S	<= 0.03	S	<= 0.06	S	0.12	S	S	<= 0.5	S	S	<= 0.5	S	> 32	R	> 2	R	<= 1	S	<= 2	S	POS	>= 4	R	> 8	R	>= 1	R	<= 2	S
22335_8#25	GPS	ERS1642795	Y	INDIA	2014	4	NASOPHARYNGEAL SWAB	Carriage	14548	Y	104	#b23d84	16F	#8f93ff	23	2	2	<= 0.03	S	S	<= 0.03	S	<= 0.06	S	<= 0.06	S	S	<= 0.5	S	S	<= 0.5	S	0.06	S	0.06	S	<= 1	S	<= 2	S	NEG	>= 4	R	<= 0.25	S	<= 0.25	S	<= 2	S
20925_3#83	GPS	ERS1206011	Y	INDIA	2014	2	BLOOD	IPD	12467	Y	104	#b23d84	16F	#8f93ff	23	4	2	<= 0.03	S	S	<= 0.03	S	<= 0.06	S	<= 0.06	S	S	<= 0.5	S	S	<= 0.5	S	0.06	S	0.06	S	<= 1	S	<= 2	S	NEG	>= 4	R	<= 0.25	S	<= 0.25	S	<= 2	S
20925_3#101	GPS	ERS1206020	Y	INDIA	2010	_	BLOOD	IPD	12504	Y	104	#b23d84	16F	#8f93ff	0	4	0	<= 0.03	S	S	<= 0.03	S	<= 0.06	S	<= 0.06	S	S	<= 0.5	S	S	<= 0.5	S	0.06	S	0.06	S	<= 1	S	<= 2	S	NEG	0.5	S	<= 0.25	S	<= 0.25	S	<= 2	S
20925_3#103	GPS	ERS1206021	Y	INDIA	2010	_	BLOOD	IPD	12504	Y	104	#b23d84	16F	#8f93ff	0	4	0	<= 0.03	S	S	<= 0.03	S	<= 0.06	S	<= 0.06	S	S	<= 0.5	S	S	<= 0.5	S	0.06	S	0.06	S	<= 1	S	<= 2	S	NEG	0.5	S	<= 0.25	S	<= 0.25	S	<= 2	S
25052_8#10	GPS	ERS2021576	Y	KENYA	2009	_	NASOPHARYNGEAL SWAB	Carriage	14790	UKWN	268	#af3676	16F	#8f93ff	90	292	169	0.12	R	S	0.06	S	<= 0.06	S	0.12	S	S	<= 0.5	S	S	<= 0.5	S	0.06	S	0.06	S	<= 1	S	<= 2	S	NEG	>= 4	R	<= 0.25	S	<= 0.25	S	<= 2	S
25052_8#9	GPS	ERS2021574	Y	KENYA	2009	_	NASOPHARYNGEAL SWAB	Carriage	14790	UKWN	268	#af3676	16F	#8f93ff	90	292	169	0.12	R	S	0.06	S	<= 0.06	S	0.12	S	S	<= 0.5	S	S	<= 0.5	S	0.06	S	0.06	S	<= 1	S	<= 2	S	NEG	>= 4	R	<= 0.25	S	<= 0.25	S	<= 2	S
25052_8#15	GPS	ERS2021581	Y	KENYA	2009	_	NASOPHARYNGEAL SWAB	Carriage	14916	UKWN	676	#445a06	16F	#8f93ff	2	0	418	0.06	S	S	<= 0.03	S	<= 0.06	S	<= 0.06	S	S	<= 0.5	S	S	<= 0.5	S	0.06	S	0.06	S	<= 1	S	<= 2	S	NEG	>= 4	R	> 8	R	>= 1	R	<= 2	S
23430_2#94	GPS	ERS2583797	Y	CAMBODIA	2016	1	NASOPHARYNGEAL SWAB	Carriage	15985	Y	158	#7c9032	16F	#8f93ff	37	4	2	<= 0.03	S	S	<= 0.03	S	<= 0.06	S	<= 0.06	S	S	<= 0.5	S	S	<= 0.5	S	0.06	S	0.06	S	<= 1	S	<= 2	S	NEG	0.5	S	> 8	R	>= 1	R	<= 2	S
17794_7#49	GPS	ERS724994	Y	MOROCCO	2008	_	BLOOD	IPD	16686	Y	846	#dbc672	16F	#8f93ff	2	4	0	<= 0.03	S	S	<= 0.03	S	<= 0.06	S	<= 0.06	S	S	<= 0.5	S	S	<= 0.5	S	0.06	S	0.06	S	<= 1	S	<= 2	S	NEG	0.5	S	<= 0.25	S	<= 0.25	S	<= 2	S
17870_7#157	GPS	ERS725843	Y	MALAWI	2009	3	NP SWAB	Carriage	11770	Y	33	#d86831	16F	#8f93ff	1	0	28	0.06	S	S	<= 0.03	S	<= 0.06	S	0.12	S	S	<= 0.5	S	S	<= 0.5	S	0.06	S	0.06	S	<= 1	S	<= 2	S	NEG	>= 4	R	<= 0.25	S	<= 0.25	S	<= 2	S
15378_3#69	GPS	ERS625497	Y	MALAWI	2009	6	NP SWAB	Carriage	11770	N	33	#d86831	16F	#8f93ff	1	0	28	0.06	S	S	<= 0.03	S	<= 0.06	S	0.12	S	S	<= 0.5	S	S	<= 0.5	S	0.06	S	0.06	S	<= 1	S	<= 2	S	NEG	>= 4	R	<= 0.25	S	<= 0.25	S	<= 2	S
15378_3#19	GPS	ERS625445	Y	MALAWI	2009	_	NP SWAB	Carriage	9568	Y	33	#d86831	16F	#8f93ff	1	0	28	0.06	S	S	<= 0.03	S	<= 0.06	S	0.12	S	S	<= 0.5	S	S	<= 0.5	S	0.06	S	0.06	S	<= 1	S	<= 2	S	NEG	>= 4	R	<= 0.25	S	<= 0.25	S	<= 2	S
17870_7#159	GPS	ERS725845	Y	MALAWI	2009	3	NP SWAB	Carriage	9568	Y	33	#d86831	16F	#8f93ff	1	0	28	0.06	S	S	<= 0.03	S	<= 0.06	S	0.12	S	S	<= 0.5	S	S	<= 0.5	S	0.06	S	0.06	S	<= 1	S	<= 2	S	NEG	>= 4	R	<= 0.25	S	<= 0.25	S	<= 2	S
17870_7#114	GPS	ERS725769	Y	MALAWI	2013	37	CSF	IPD	9568	N	33	#d86831	16F	#8f93ff	1	0	3	<= 0.03	S	S	<= 0.03	S	<= 0.06	S	<= 0.06	S	S	<= 0.5	S	S	<= 0.5	S	0.06	S	0.06	S	<= 1	S	<= 2	S	NEG	>= 4	R	<= 0.25	S	<= 0.25	S	<= 2	S
15378_3#60	GPS	ERS625486	Y	MALAWI	2009	3	NP SWAB	Carriage	9568	Y	33	#d86831	16F	#8f93ff	1	0	28	0.06	S	S	<= 0.03	S	<= 0.06	S	0.12	S	S	<= 0.5	S	S	<= 0.5	S	0.06	S	0.06	S	<= 1	S	<= 2	S	NEG	>= 4	R	<= 0.25	S	<= 0.25	S	<= 2	S
18456_1#32	GPS	ERS725335	Y	MALAWI	2014	_	NP SWAB	Carriage	5326	Y	114	#ba91dd	16F	#8f93ff	12	4	0	<= 0.03	S	S	<= 0.03	S	<= 0.06	S	<= 0.06	S	S	<= 0.5	S	S	<= 0.5	S	0.06	S	0.06	S	<= 1	S	<= 2	S	NEG	2	I	<= 0.25	S	<= 0.25	S	<= 2	S
15531_4#3	GPS	ERS625993	Y	MALAWI	2014	19	NP SWAB	Carriage	6030	N	104	#b23d84	16F	#8f93ff	23	2	2	<= 0.03	S	S	<= 0.03	S	<= 0.06	S	<= 0.06	S	S	<= 0.5	S	S	<= 0.5	S	0.06	S	0.06	S	<= 1	S	<= 2	S	NEG	>= 4	R	<= 0.25	S	<= 0.25	S	<= 2	S
18456_1#54	GPS	ERS725379	Y	MALAWI	2014	6	NP SWAB	Carriage	11770	N	33	#d86831	16F	#8f93ff	1	0	28	0.06	S	S	<= 0.03	S	<= 0.06	S	0.12	S	S	<= 0.5	S	S	<= 0.5	S	0.06	S	0.06	S	<= 1	S	<= 2	S	NEG	>= 4	R	<= 0.25	S	<= 0.25	S	<= 2	S
18456_1#55	GPS	ERS725381	Y	MALAWI	2014	3	NP SWAB	Carriage	11770	Y	33	#d86831	16F	#8f93ff	1	0	28	0.06	S	S	<= 0.03	S	<= 0.06	S	0.12	S	S	<= 0.5	S	S	<= 0.5	S	0.06	S	0.06	S	<= 1	S	<= 2	S	NEG	>= 4	R	<= 0.25	S	<= 0.25	S	<= 2	S
18456_1#56	GPS	ERS725383	Y	MALAWI	2014	_	NP SWAB	Carriage	11770	Y	33	#d86831	16F	#8f93ff	1	0	28	0.06	S	S	<= 0.03	S	<= 0.06	S	0.12	S	S	<= 0.5	S	S	<= 0.5	S	0.06	S	0.06	S	<= 1	S	<= 2	S	NEG	>= 4	R	<= 0.25	S	<= 0.25	S	<= 2	S
18456_1#78	GPS	ERS725257	Y	MALAWI	2014	_	NP SWAB	Carriage	9568	Y	33	#d86831	16F	#8f93ff	1	0	28	0.06	S	S	<= 0.03	S	<= 0.06	S	0.12	S	S	<= 0.5	S	S	<= 0.5	S	0.06	S	0.06	S	<= 1	S	<= 2	S	NEG	>= 4	R	<= 0.25	S	<= 0.25	S	<= 2	S
18456_1#84	GPS	ERS725274	Y	MALAWI	2014	_	NP SWAB	Carriage	9568	Y	33	#d86831	16F	#8f93ff	1	0	28	0.06	S	S	<= 0.03	S	<= 0.06	S	0.12	S	S	<= 0.5	S	S	<= 0.5	S	0.06	S	0.06	S	<= 1	S	<= 2	S	NEG	>= 4	R	<= 0.25	S	<= 0.25	S	<= 2	S
18456_1#8	GPS	ERS725287	Y	MALAWI	2014	_	NP SWAB	Carriage	11770	Y	33	#d86831	16F	#8f93ff	1	0	28	0.06	S	S	<= 0.03	S	<= 0.06	S	0.12	S	S	<= 0.5	S	S	<= 0.5	S	0.06	S	0.06	S	<= 1	S	<= 2	S	NEG	>= 4	R	<= 0.25	S	<= 0.25	S	<= 2	S
18456_1#12	GPS	ERS725296	Y	MALAWI	2014	_	NP SWAB	Carriage	11770	Y	33	#d86831	16F	#8f93ff	1	0	28	0.06	S	S	<= 0.03	S	<= 0.06	S	0.12	S	S	<= 0.5	S	S	<= 0.5	S	0.06	S	0.06	S	<= 1	S	<= 2	S	NEG	>= 4	R	<= 0.25	S	<= 0.25	S	<= 2	S
15531_2#44	GPS	ERS625670	Y	MALAWI	2014	_	NP SWAB	Carriage	5326	Y	114	#ba91dd	16F	#8f93ff	12	4	0	<= 0.03	S	S	<= 0.03	S	<= 0.06	S	<= 0.06	S	S	<= 0.5	S	S	<= 0.5	S	0.06	S	0.06	S	<= 1	S	<= 2	S	NEG	>= 4	R	<= 0.25	S	<= 0.25	S	<= 2	S
15378_3#42	GPS	ERS625468	Y	MALAWI	2009	3	NP SWAB	Carriage	9568	Y	33	#d86831	16F	#8f93ff	1	0	28	0.06	S	S	<= 0.03	S	<= 0.06	S	0.12	S	S	<= 0.5	S	S	<= 0.5	S	0.06	S	0.06	S	<= 1	S	<= 2	S	NEG	>= 4	R	<= 0.25	S	<= 0.25	S	<= 2	S
15531_2#4	GPS	ERS625626	Y	MALAWI	2009	24	NP SWAB	Carriage	9568	N	33	#d86831	16F	#8f93ff	1	0	28	0.06	S	S	<= 0.03	S	<= 0.06	S	0.12	S	S	<= 0.5	S	S	<= 0.5	S	0.06	S	0.06	S	<= 1	S	<= 2	S	NEG	>= 4	R	<= 0.25	S	<= 0.25	S	<= 2	S
15378_2#20	GPS	ERS625667	Y	MALAWI	_	_	NP SWAB	Carriage	6030	UKWN	104	#b23d84	16F	#8f93ff	23	2	2	<= 0.03	S	S	<= 0.03	S	<= 0.06	S	<= 0.06	S	S	<= 0.5	S	S	<= 0.5	S	0.06	S	0.06	S	<= 1	S	<= 2	S	NEG	>= 4	R	<= 0.25	S	<= 0.25	S	<= 2	S
15531_3#38	GPS	ERS625933	Y	MALAWI	_	_	NP SWAB	Carriage	6030	UKWN	104	#b23d84	16F	#8f93ff	23	2	2	<= 0.03	S	S	<= 0.03	S	<= 0.06	S	<= 0.06	S	S	<= 0.5	S	S	<= 0.5	S	0.06	S	0.06	S	<= 1	S	<= 2	S	NEG	>= 4	R	<= 0.25	S	<= 0.25	S	<= 2	S
15378_4#58	GPS	ERS625585	Y	MALAWI	_	_	NP SWAB	Carriage	705	UKWN	268	#af3676	16F	#8f93ff	90	NEW	169	0.25	R	S	0.12	S	<= 0.06	S	0.12	S	S	<= 0.5	S	S	<= 0.5	S	0.06	S	0.06	S	<= 1	S	<= 2	S	NEG	>= 4	R	> 8	R	>= 1	R	<= 2	S
15531_3#71	GPS	ERS625966	Y	MALAWI	_	_	NP SWAB	Carriage	6030	UKWN	104	#b23d84	16F	#8f93ff	23	2	2	<= 0.03	S	S	<= 0.03	S	<= 0.06	S	<= 0.06	S	S	<= 0.5	S	S	<= 0.5	S	0.06	S	0.06	S	<= 1	S	<= 2	S	NEG	>= 4	R	<= 0.25	S	<= 0.25	S	<= 2	S
15531_3#64	GPS	ERS625959	Y	MALAWI	_	_	NP SWAB	Carriage	705	UKWN	268	#af3676	16F	#8f93ff	90	NEW	169	0.25	R	S	0.12	S	<= 0.06	S	0.12	S	S	<= 0.5	S	S	<= 0.5	S	0.06	S	0.06	S	<= 1	S	<= 2	S	NEG	>= 4	R	> 8	R	>= 1	R	<= 2	S
15531_2#55	GPS	ERS625681	Y	MALAWI	_	_	NP SWAB	Carriage	6030	UKWN	104	#b23d84	16F	#8f93ff	23	2	2	<= 0.03	S	S	<= 0.03	S	<= 0.06	S	<= 0.06	S	S	<= 0.5	S	S	<= 0.5	S	0.06	S	0.06	S	<= 1	S	<= 2	S	NEG	>= 4	R	<= 0.25	S	<= 0.25	S	<= 2	S
15378_4#88	GPS	ERS625615	Y	MALAWI	_	_	NP SWAB	Carriage	6030	UKWN	104	#b23d84	16F	#8f93ff	23	2	2	<= 0.03	S	S	<= 0.03	S	<= 0.06	S	<= 0.06	S	S	<= 0.5	S	S	<= 0.5	S	0.06	S	0.06	S	<= 1	S	<= 2	S	NEG	>= 4	R	<= 0.25	S	<= 0.25	S	<= 2	S
15378_3#87	GPS	ERS625515	Y	MALAWI	2009	29	NP SWAB	Carriage	9568	N	33	#d86831	16F	#8f93ff	1	0	28	0.06	S	S	<= 0.03	S	<= 0.06	S	0.12	S	S	<= 0.5	S	S	<= 0.5	S	0.06	S	0.06	S	<= 1	S	<= 2	S	NEG	>= 4	R	<= 0.25	S	<= 0.25	S	<= 2	S
15378_3#85	GPS	ERS625513	Y	MALAWI	2009	7	NP SWAB	Carriage	9568	N	33	#d86831	16F	#8f93ff	1	0	28	0.06	S	S	<= 0.03	S	<= 0.06	S	0.12	S	S	<= 0.5	S	S	<= 0.5	S	0.06	S	0.06	S	<= 1	S	<= 2	S	NEG	>= 4	R	<= 0.25	S	<= 0.25	S	<= 2	S
15531_2#21	GPS	ERS625643	Y	MALAWI	2009	29	NP SWAB	Carriage	9568	N	33	#d86831	16F	#8f93ff	1	0	28	0.06	S	S	<= 0.03	S	<= 0.06	S	0.12	S	S	<= 0.5	S	S	<= 0.5	S	0.06	S	0.06	S	<= 1	S	<= 2	S	NEG	>= 4	R	<= 0.25	S	<= 0.25	S	<= 2	S
15531_2#40	GPS	ERS625665	Y	MALAWI	2009	26	NP SWAB	Carriage	9568	N	33	#d86831	16F	#8f93ff	1	0	28	0.06	S	S	<= 0.03	S	<= 0.06	S	0.12	S	S	<= 0.5	S	S	<= 0.5	S	0.06	S	0.06	S	<= 1	S	<= 2	S	NEG	>= 4	R	<= 0.25	S	<= 0.25	S	<= 2	S
17870_7#169	GPS	ERS725865	Y	MALAWI	2009	3	NP SWAB	Carriage	9568	Y	33	#d86831	16F	#8f93ff	1	0	28	0.06	S	S	<= 0.03	S	<= 0.06	S	0.12	S	S	<= 0.5	S	S	<= 0.5	S	0.06	S	0.06	S	<= 1	S	<= 2	S	NEG	>= 4	R	<= 0.25	S	<= 0.25	S	<= 2	S
15378_4#3	GPS	ERS625526	Y	MALAWI	2009	54	NP SWAB	Carriage	9568	N	33	#d86831	16F	#8f93ff	1	0	28	0.06	S	S	<= 0.03	S	<= 0.06	S	0.12	S	S	<= 0.5	S	S	<= 0.5	S	0.06	S	0.06	S	<= 1	S	<= 2	S	NEG	>= 4	R	<= 0.25	S	<= 0.25	S	<= 2	S
15378_4#61	GPS	ERS625588	Y	MALAWI	2009	_	NP SWAB	Carriage	9568	Y	33	#d86831	16F	#8f93ff	1	0	28	0.06	S	S	<= 0.03	S	<= 0.06	S	0.12	S	S	<= 0.5	S	S	<= 0.5	S	0.06	S	0.06	S	<= 1	S	<= 2	S	NEG	>= 4	R	<= 0.25	S	<= 0.25	S	<= 2	S
15378_3#21	GPS	ERS625447	Y	MALAWI	2009	_	NP SWAB	Carriage	11770	Y	33	#d86831	16F	#8f93ff	1	0	28	0.06	S	S	<= 0.03	S	<= 0.06	S	0.12	S	S	<= 0.5	S	S	<= 0.5	S	0.06	S	0.06	S	<= 1	S	<= 2	S	NEG	>= 4	R	<= 0.25	S	<= 0.25	S	<= 2	S
15378_3#62	GPS	ERS625488	Y	MALAWI	2009	3	NP SWAB	Carriage	12743	Y	33	#d86831	16F	#8f93ff	1	0	28	0.06	S	S	<= 0.03	S	<= 0.06	S	0.12	S	S	<= 0.5	S	S	<= 0.5	S	0.06	S	0.06	S	<= 1	S	<= 2	S	NEG	>= 4	R	<= 0.25	S	<= 0.25	S	<= 2	S
15378_3#86	GPS	ERS625514	Y	MALAWI	2010	52	NP SWAB	Carriage	11770	N	33	#d86831	16F	#8f93ff	1	0	28	0.06	S	S	<= 0.03	S	<= 0.06	S	0.12	S	S	<= 0.5	S	S	<= 0.5	S	0.06	S	0.06	S	<= 1	S	<= 2	S	NEG	>= 4	R	<= 0.25	S	<= 0.25	S	<= 2	S
15378_3#47	GPS	ERS625473	Y	MALAWI	2009	4	NP SWAB	Carriage	9568	Y	33	#d86831	16F	#8f93ff	1	0	28	0.06	S	S	<= 0.03	S	<= 0.06	S	0.12	S	S	<= 0.5	S	S	<= 0.5	S	0.06	S	0.06	S	<= 1	S	<= 2	S	NEG	>= 4	R	<= 0.25	S	<= 0.25	S	<= 2	S
15378_4#4	GPS	ERS625527	Y	MALAWI	2010	36	NP SWAB	Carriage	9568	N	33	#d86831	16F	#8f93ff	1	0	28	0.06	S	S	<= 0.03	S	<= 0.06	S	0.12	S	S	<= 0.5	S	S	<= 0.5	S	0.06	S	0.06	S	<= 1	S	<= 2	S	NEG	>= 4	R	<= 0.25	S	<= 0.25	S	<= 2	S
15378_4#8	GPS	ERS625531	Y	MALAWI	2009	9	NP SWAB	Carriage	5326	N	114	#ba91dd	16F	#8f93ff	12	4	0	<= 0.03	S	S	<= 0.03	S	<= 0.06	S	<= 0.06	S	S	<= 0.5	S	S	<= 0.5	S	0.06	S	0.06	S	<= 1	S	<= 2	S	NEG	>= 4	R	<= 0.25	S	<= 0.25	S	<= 2	S
15378_4#92	GPS	ERS625619	Y	MALAWI	2009	4	NP SWAB	Carriage	9568	Y	33	#d86831	16F	#8f93ff	1	0	28	0.06	S	S	<= 0.03	S	<= 0.06	S	0.12	S	S	<= 0.5	S	S	<= 0.5	S	0.06	S	0.06	S	<= 1	S	<= 2	S	NEG	>= 4	R	<= 0.25	S	<= 0.25	S	<= 2	S
17870_7#125	GPS	ERS725791	Y	MALAWI	2009	_	NP SWAB	Carriage	11770	Y	33	#d86831	16F	#8f93ff	1	0	28	0.06	S	S	<= 0.03	S	<= 0.06	S	0.12	S	S	<= 0.5	S	S	<= 0.5	S	0.06	S	0.06	S	<= 1	S	<= 2	S	NEG	>= 4	R	<= 0.25	S	<= 0.25	S	<= 2	S
15378_3#54	GPS	ERS625480	Y	MALAWI	2009	4	NP SWAB	Carriage	9568	Y	33	#d86831	16F	#8f93ff	1	0	28	0.06	S	S	<= 0.03	S	<= 0.06	S	0.12	S	S	<= 0.5	S	S	<= 0.5	S	0.06	S	0.06	S	<= 1	S	<= 2	S	NEG	>= 4	R	<= 0.25	S	<= 0.25	S	<= 2	S
15378_2#22	GPS	ERS625931	Y	MALAWI	2010	46	BLOOD	IPD	6030	N	104	#b23d84	16F	#8f93ff	23	2	2	<= 0.03	S	S	<= 0.03	S	<= 0.06	S	<= 0.06	S	S	<= 0.5	S	S	<= 0.5	S	0.06	S	0.06	S	<= 1	S	<= 2	S	NEG	>= 4	R	<= 0.25	S	<= 0.25	S	<= 2	S
15531_2#67	GPS	ERS625693	Y	MALAWI	2010	46	CSF	IPD	12258	N	114	#ba91dd	16F	#8f93ff	223	NEW	NEW	0.12	R	S	0.12	S	<= 0.06	S	0.12	S	S	<= 0.5	S	S	<= 0.5	S	0.06	S	0.06	S	<= 1	S	<= 2	S	NEG	>= 4	R	<= 0.25	S	<= 0.25	S	<= 2	S
17870_7#68	GPS	ERS725432	Y	MALAWI	2014	3	NP SWAB	Carriage	6030	Y	104	#b23d84	16F	#8f93ff	23	2	2	<= 0.03	S	S	<= 0.03	S	<= 0.06	S	<= 0.06	S	S	<= 0.5	S	S	<= 0.5	S	0.06	S	0.06	S	<= 1	S	<= 2	S	NEG	>= 4	R	<= 0.25	S	<= 0.25	S	<= 2	S
17794_7#74	GPS	ERS725443	Y	MALAWI	2014	_	NP SWAB	Carriage	12807	Y	104	#b23d84	16F	#8f93ff	23	2	2	<= 0.03	S	S	<= 0.03	S	<= 0.06	S	<= 0.06	S	S	<= 0.5	S	S	<= 0.5	S	0.06	S	0.06	S	<= 1	S	<= 2	S	NEG	>= 4	R	<= 0.25	S	<= 0.25	S	<= 2	S
17870_7#107	GPS	ERS725754	Y	MALAWI	2014	2	NP SWAB	Carriage	11770	Y	33	#d86831	16F	#8f93ff	1	0	28	0.06	S	S	<= 0.03	S	<= 0.06	S	0.12	S	S	<= 0.5	S	S	<= 0.5	S	0.06	S	0.06	S	<= 1	S	<= 2	S	NEG	>= 4	R	<= 0.25	S	<= 0.25	S	<= 2	S
17966_5#22	GPS	ERS726156	Y	MALAWI	2014	_	NP SWAB	Carriage	9568	Y	33	#d86831	16F	#8f93ff	1	0	28	0.06	S	S	<= 0.03	S	<= 0.06	S	0.12	S	S	<= 0.5	S	S	<= 0.5	S	0.06	S	0.06	S	<= 1	S	<= 2	S	NEG	>= 4	R	<= 0.25	S	<= 0.25	S	<= 2	S
17870_8#97	GPS	ERS725930	Y	MALAWI	2005	3	BLOOD	IPD	705	Y	268	#af3676	16F	#8f93ff	90	NEW	169	0.25	R	S	0.12	S	<= 0.06	S	0.12	S	S	<= 0.5	S	S	<= 0.5	S	0.06	S	0.06	S	<= 1	S	<= 2	S	NEG	>= 4	R	> 8	R	>= 1	R	<= 2	S
16043_2#84	GPS	ERS669261	Y	MALAYSIA	2003	25	BLOOD	IPD	3799	N	477	#517ae6	16F	#8f93ff	12	4	2	<= 0.03	S	S	<= 0.03	S	<= 0.06	S	<= 0.06	S	S	<= 0.5	S	S	<= 0.5	S	0.06	S	0.06	S	<= 1	S	<= 2	S	NEG	0.5	S	<= 0.25	S	<= 0.25	S	<= 2	S
16288_7#1	GPS	ERS653887	Y	NEPAL	2009	_	NASOPHARYNGEAL SWAB	Carriage	7632	Y	104	#b23d84	16F	#8f93ff	23	26	2	<= 0.03	S	S	<= 0.03	S	<= 0.06	S	<= 0.06	S	S	<= 0.5	S	S	<= 0.5	S	0.06	S	0.06	S	<= 1	S	<= 2	S	NEG	2	I	<= 0.25	S	<= 0.25	S	<= 2	S
16288_8#10	GPS	ERS653987	Y	NEPAL	2009	_	NASOPHARYNGEAL SWAB	Carriage	7631	Y	104	#b23d84	16F	#8f93ff	23	2	2	<= 0.03	S	S	<= 0.03	S	<= 0.06	S	<= 0.06	S	S	<= 0.5	S	S	<= 0.5	S	0.06	S	0.06	S	<= 1	S	<= 2	S	NEG	2	I	<= 0.25	S	<= 0.25	S	<= 2	S
16288_8#47	GPS	ERS654024	Y	NEPAL	2009	1	NASOPHARYNGEAL SWAB	Carriage	7633	Y	104	#b23d84	16F	#8f93ff	23	NEW	2	<= 0.03	S	S	<= 0.03	S	<= 0.06	S	<= 0.06	S	S	<= 0.5	S	S	<= 0.5	S	0.06	S	0.06	S	<= 1	S	<= 2	S	NEG	2	I	<= 0.25	S	<= 0.25	S	<= 2	S
16288_3#73	GPS	ERS653627	Y	NEPAL	2012	_	NASOPHARYNGEAL SWAB	Carriage	6030	Y	104	#b23d84	16F	#8f93ff	23	2	2	<= 0.03	S	S	<= 0.03	S	<= 0.06	S	<= 0.06	S	S	<= 0.5	S	S	<= 0.5	S	<= 0.25	S	<= 0.25	S	<= 1	S	<= 2	S	NEG	2	I	<= 0.25	S	<= 0.25	S	<= 2	S
16288_5#81	GPS	ERS653801	Y	NEPAL	2014	1	NASOPHARYNGEAL SWAB	Carriage	7633	Y	104	#b23d84	16F	#8f93ff	23	44	2	<= 0.03	S	S	<= 0.03	S	<= 0.06	S	<= 0.06	S	S	<= 0.5	S	S	<= 0.5	S	0.06	S	0.06	S	<= 1	S	<= 2	S	NEG	>= 4	R	<= 0.25	S	<= 0.25	S	<= 2	S
17138_5#40	GPS	ERS653869	Y	NEPAL	2014	1	NASOPHARYNGEAL SWAB	Carriage	12284	Y	104	#b23d84	16F	#8f93ff	23	2	0	<= 0.03	S	S	<= 0.03	S	<= 0.06	S	<= 0.06	S	S	<= 0.5	S	S	<= 0.5	S	0.06	S	0.06	S	<= 1	S	<= 2	S	NEG	>= 4	R	<= 0.25	S	<= 0.25	S	<= 2	S
28832_1#328	GPS	ERS2994576	Y	NEPAL	2017	_	NASOPHARYNGEAL SWAB	Carriage	7633	Y	104	#b23d84	16F	#8f93ff	23	44	2	<= 0.03	S	S	<= 0.03	S	<= 0.06	S	<= 0.06	S	S	<= 0.5	S	S	<= 0.5	S	0.06	S	0.06	S	<= 1	S	<= 2	S	NEG	2	I	<= 0.25	S	<= 0.25	S	<= 2	S
28832_1#228	GPS	ERS2994658	Y	NEPAL	2017	_	NASOPHARYNGEAL SWAB	Carriage	7633	Y	104	#b23d84	16F	#8f93ff	23	44	2	<= 0.03	S	S	<= 0.03	S	<= 0.06	S	<= 0.06	S	S	<= 0.5	S	S	<= 0.5	S	0.06	S	0.06	S	<= 1	S	<= 2	S	NEG	2	I	<= 0.25	S	<= 0.25	S	<= 2	S
28832_1#273	GPS	ERS2994672	Y	NEPAL	2017	10	NASOPHARYNGEAL SWAB	Dis-Car	7633	N	104	#b23d84	16F	#8f93ff	23	44	2	<= 0.03	S	S	<= 0.03	S	<= 0.06	S	<= 0.06	S	S	<= 0.5	S	S	<= 0.5	S	0.06	S	0.06	S	<= 1	S	<= 2	S	NEG	2	I	<= 0.25	S	<= 0.25	S	<= 2	S
24775_1#285	GPS	ERS2553258	Y	PAPUA NEW GUINEA	1995	_	BLOOD	IPD	16213	Y	46	#cb455e	16F	#8f93ff	0	0	3	<= 0.03	S	S	<= 0.03	S	<= 0.06	S	<= 0.06	S	S	<= 0.5	S	S	<= 0.5	S	0.06	S	0.06	S	<= 1	S	<= 2	S	NEG	0.5	S	<= 0.25	S	<= 0.25	S	<= 2	S
34154_7#250	GPS	ERS4307758	Y	PAKISTAN	2017	50	SPUTUM	Non-IPD	16167	N	104	#b23d84	16F	#8f93ff	0	4	0	<= 0.03	S	S	<= 0.03	S	<= 0.06	S	<= 0.06	S	S	<= 0.5	S	S	<= 0.5	S	0.06	S	0.06	S	<= 1	S	<= 2	S	NEG	>= 4	R	<= 0.25	S	<= 0.25	S	<= 2	S
34154_7#109	GPS	ERS4307726	Y	PAKISTAN	2016	16	OTHER	UKWN	16167	N	104	#b23d84	16F	#8f93ff	0	4	0	<= 0.03	S	S	<= 0.03	S	<= 0.06	S	<= 0.06	S	S	<= 0.5	S	S	<= 0.5	S	0.06	S	0.06	S	<= 1	S	<= 2	S	NEG	>= 4	R	<= 0.25	S	<= 0.25	S	<= 2	S
34154_7#15	GPS	ERS4307773	Y	PAKISTAN	2018	6	SPUTUM	Non-IPD	16159	N	104	#b23d84	16F	#8f93ff	23	4	2	<= 0.03	S	S	<= 0.03	S	<= 0.06	S	<= 0.06	S	S	<= 0.5	S	S	<= 0.5	S	> 32	R	> 2	R	<= 1	S	<= 2	S	POS	>= 4	R	> 8	R	>= 1	R	<= 2	S
21053_8#153	GPS	ERS1299363	Y	RUSSIAN FEDERATION	2013	4	CEREBROSPINAL FLUID	IPD	12519	Y	568	#db8282	16F	#8f93ff	0	4	21	0.06	S	S	<= 0.03	S	<= 0.06	S	<= 0.06	S	S	<= 0.5	S	S	<= 0.5	S	0.06	S	0.06	S	<= 1	S	<= 2	S	NEG	0.5	S	<= 0.25	S	<= 0.25	S	<= 2	S
14673_3#90	GPS	ERS558299	Y	USA	2008	86	BLOOD	IPD	995	N	135	#4ec957	16F	#8f93ff	9	4	3	<= 0.03	S	S	<= 0.03	S	<= 0.06	S	<= 0.06	S	S	<= 0.5	S	S	<= 0.5	S	0.06	S	0.06	S	<= 1	S	<= 2	S	NEG	0.5	S	<= 0.25	S	<= 0.25	S	<= 2	S
14673_4#53	GPS	ERS558357	Y	USA	2009	85	BLOOD	IPD	2685	N	156	#9cbc63	16F	#8f93ff	0	1	77	0.12	R	S	0.06	S	<= 0.06	S	<= 0.06	S	S	<= 0.5	S	S	<= 0.5	S	0.06	S	0.06	S	<= 1	S	<= 2	S	NEG	2	I	<= 0.25	S	<= 0.25	S	<= 2	S
15608_3#13	GPS	ERS628712	Y	USA	1998	90	BLOOD	IPD	570	N	46	#cb455e	16F	#8f93ff	0	6	2	<= 0.03	S	S	<= 0.03	S	<= 0.06	S	<= 0.06	S	S	<= 0.5	S	S	<= 0.5	S	0.06	S	0.06	S	<= 1	S	<= 2	S	NEG	0.5	S	<= 0.25	S	<= 0.25	S	<= 2	S
15277_1#14	GPS	ERS558144	Y	USA	2005	2	BLOOD	IPD	3157	Y	135	#4ec957	16F	#8f93ff	0	0	3	<= 0.03	S	S	<= 0.03	S	<= 0.06	S	<= 0.06	S	S	<= 0.5	S	S	<= 0.5	S	0.06	S	0.06	S	<= 1	S	<= 2	S	NEG	0.5	S	<= 0.25	S	<= 0.25	S	<= 2	S
14673_2#48	GPS	ERS558162	Y	USA	2004	5	BLOOD	IPD	10148	N	156	#9cbc63	16F	#8f93ff	0	10	14	0.06	S	S	<= 0.03	S	<= 0.06	S	0.12	S	S	<= 0.5	S	S	<= 0.5	S	0.06	S	0.06	S	<= 1	S	<= 2	S	NEG	0.5	S	<= 0.25	S	<= 0.25	S	<= 2	S
19084_7#84	GPS	ERS1021386	Y	PERU	2007	5	CSF	IPD	5673	N	348	#b27a2d	16F	#8f93ff	0	2	0	<= 0.03	S	S	<= 0.03	S	<= 0.06	S	<= 0.06	S	S	<= 0.5	S	S	<= 0.5	S	0.06	S	0.06	S	<= 1	S	<= 2	S	NEG	0.5	S	<= 0.25	S	<= 0.25	S	<= 2	S
19084_7#126	GPS	ERS1021428	Y	PERU	2008	13	NP SWAB	Carriage	6142	N	542	#67852a	16F	#8f93ff	2	0	2	<= 0.03	S	S	<= 0.03	S	<= 0.06	S	<= 0.06	S	S	<= 0.5	S	S	<= 0.5	S	0.06	S	0.06	S	<= 1	S	<= 2	S	NEG	0.5	S	<= 0.25	S	<= 0.25	S	<= 2	S
24775_1#41	GPS	ERS2553006	Y	PERU	2008	6	NP SWAB	Carriage	7438	N	386	#5d7018	16F	#8f93ff	7	1	300	0.25	R	S	0.12	S	<= 0.06	S	0.12	S	S	<= 0.5	S	S	<= 0.5	S	0.06	S	0.06	S	<= 1	S	<= 2	S	NEG	>= 4	R	<= 0.25	S	<= 0.25	S	<= 2	S
19084_8#101	GPS	ERS1021587	Y	PERU	2008	3	_	UKWN	7438	Y	386	#5d7018	16F	#8f93ff	7	1	300	0.25	R	S	0.12	S	<= 0.06	S	0.12	S	S	<= 0.5	S	S	<= 0.5	S	0.06	S	0.06	S	<= 1	S	<= 2	S	NEG	>= 4	R	<= 0.25	S	<= 0.25	S	<= 2	S
15277_1#44	GPS	ERS558725	Y	INDIA	1999	4	NP SWAB	Carriage	4229	Y	104	#b23d84	16F	#8f93ff	0	2	0	<= 0.03	S	S	<= 0.03	S	<= 0.06	S	<= 0.06	S	S	<= 0.5	S	S	<= 0.5	S	0.06	S	0.06	S	<= 1	S	<= 2	S	NEG	2	I	<= 0.25	S	<= 0.25	S	<= 2	S
18090_1#160	GPS	ERS740770	Y	ETHIOPIA	_	_	NP SWAB	Carriage	6461	UKWN	268	#af3676	16F	#8f93ff	90	1	169	0.25	R	S	0.12	S	<= 0.06	S	0.12	S	S	<= 0.5	S	S	<= 0.5	S	0.06	S	0.06	S	<= 1	S	<= 2	S	NEG	0.5	S	> 8	R	>= 1	R	<= 2	S
19341_3#162	GPS	ERS1021264	Y	ETHIOPIA	_	_	NP SWAB	Carriage	6504	UKWN	268	#af3676	16F	#8f93ff	90	44	169	0.06	S	S	0.06	S	<= 0.06	S	0.12	S	S	<= 0.5	S	S	<= 0.5	S	0.06	S	0.06	S	<= 1	S	<= 2	S	NEG	0.5	S	<= 0.25	S	<= 0.25	S	<= 2	S
15277_1#54	GPS	ERS558808	Y	LATVIA	1999	_	OP SWAB	Carriage	2966	UKWN	158	#7c9032	16F	#8f93ff	37	4	2	<= 0.03	S	S	<= 0.03	S	<= 0.06	S	<= 0.06	S	S	<= 0.5	S	S	<= 0.5	S	0.06	S	0.06	S	<= 1	S	<= 2	S	NEG	0.5	S	<= 0.25	S	<= 0.25	S	<= 2	S
19084_8#111	GPS	ERS1021597	Y	PERU	2010	44	PLEURAL FLUID	IPD	6149	N	158	#7c9032	16F	#8f93ff	37	4	2	<= 0.03	S	S	<= 0.03	S	<= 0.06	S	<= 0.06	S	S	<= 0.5	S	S	<= 0.5	S	> 32	R	1	R	<= 1	S	<= 2	S	POS	0.5	S	<= 0.25	S	<= 0.25	S	<= 2	S
15608_4#68	GPS	ERS628862	Y	TRINIDAD AND TOBAGO	2012	1	MIDDLE EAR FLUID	Non-IPD	10439	Y	156	#9cbc63	16F	#8f93ff	0	4	2	<= 0.03	S	S	<= 0.03	S	<= 0.06	S	<= 0.06	S	S	<= 0.5	S	S	<= 0.5	S	0.06	S	0.06	S	<= 1	S	<= 2	S	NEG	0.5	S	<= 0.25	S	<= 0.25	S	<= 2	S
19084_7#17	GPS	ERS1021319	Y	QATAR	2013	2	MIDDLE EAR FLUID	Non-IPD	12187	Y	156	#9cbc63	16F	#8f93ff	0	4	366	0.12	R	S	0.06	S	<= 0.06	S	0.12	S	S	<= 0.5	S	S	<= 0.5	S	0.06	S	0.06	S	<= 1	S	<= 2	S	NEG	2	I	<= 0.25	S	<= 0.25	S	<= 2	S
19084_7#25	GPS	ERS1021327	Y	QATAR	2013	1	BLOOD	IPD	2685	Y	156	#9cbc63	16F	#8f93ff	0	1	77	0.12	R	S	0.06	S	<= 0.06	S	<= 0.06	S	S	<= 0.5	S	S	<= 0.5	S	0.06	S	0.06	S	<= 1	S	<= 2	S	NEG	2	I	<= 0.25	S	<= 0.25	S	<= 2	S
19084_7#67	GPS	ERS1021369	Y	QATAR	2014	_	BLOOD	IPD	11916	Y	104	#b23d84	16F	#8f93ff	0	2	0	<= 0.03	S	S	<= 0.03	S	<= 0.06	S	<= 0.06	S	S	<= 0.5	S	S	<= 0.5	S	0.06	S	0.06	S	<= 1	S	<= 2	S	NEG	>= 4	R	> 8	R	>= 1	R	<= 2	S
19084_8#163	GPS	ERS1021649	Y	USA	2009	3	CEREBROSPINAL FLUID	IPD	659	Y	135	#4ec957	16F	#8f93ff	9	0	3	<= 0.03	S	S	<= 0.03	S	<= 0.06	S	<= 0.06	S	S	<= 0.5	S	S	<= 0.5	S	0.06	S	0.06	S	<= 1	S	<= 2	S	NEG	0.5	S	<= 0.25	S	<= 0.25	S	<= 2	S
13415_7#53	GPS	ERS464665	Y	SOUTH AFRICA	2009	50	BLOOD	IPD	10584	N	46	#cb455e	16F	#8f93ff	0	6	2	<= 0.03	S	S	<= 0.03	S	<= 0.06	S	<= 0.06	S	S	<= 0.5	S	S	<= 0.5	S	0.06	S	0.06	S	<= 1	S	<= 2	S	NEG	2	I	<= 0.25	S	<= 0.25	S	<= 2	S
13415_8#54	GPS	ERS464762	Y	SOUTH AFRICA	2009	36	CSF	IPD	10543	N	33	#d86831	16F	#8f93ff	1	1	NEW	0.25	R	S	0.06	S	<= 0.06	S	0.12	S	S	<= 0.5	S	S	<= 0.5	S	0.06	S	0.06	S	<= 1	S	<= 2	S	NEG	2	I	<= 0.25	S	<= 0.25	S	<= 2	S
13470_1#56	GPS	ERS464860	Y	SOUTH AFRICA	2006	1	BLOOD	IPD	12550	Y	33	#d86831	16F	#8f93ff	1	0	0	<= 0.03	S	S	<= 0.03	S	<= 0.06	S	<= 0.06	S	S	<= 0.5	S	S	<= 0.5	S	0.06	S	0.06	S	<= 1	S	<= 2	S	NEG	2	I	<= 0.25	S	<= 0.25	S	<= 2	S
13470_1#78	GPS	ERS464882	Y	SOUTH AFRICA	2010	4	BLOOD	IPD	12551	Y	33	#d86831	16F	#8f93ff	1	0	0	<= 0.03	S	S	<= 0.03	S	<= 0.06	S	<= 0.06	S	S	<= 0.5	S	S	<= 0.5	S	0.06	S	0.06	S	<= 1	S	<= 2	S	NEG	2	I	<= 0.25	S	<= 0.25	S	<= 2	S
14555_3#67	GPS	ERS508476	Y	SOUTH AFRICA	2007	4	BLOOD	IPD	4088	Y	33	#d86831	16F	#8f93ff	1	0	0	<= 0.03	S	S	<= 0.03	S	<= 0.06	S	<= 0.06	S	S	<= 0.5	S	S	<= 0.5	S	0.06	S	0.06	S	<= 1	S	<= 2	S	NEG	0.5	S	<= 0.25	S	<= 0.25	S	<= 2	S
14257_1#53	GPS	ERS508450	Y	SOUTH AFRICA	2008	_	BLOOD	IPD	10584	Y	46	#cb455e	16F	#8f93ff	0	6	NEW	<= 0.03	S	S	<= 0.03	S	<= 0.06	S	<= 0.06	S	S	<= 0.5	S	S	<= 0.5	S	0.06	S	0.06	S	<= 1	S	<= 2	S	NEG	0.5	S	<= 0.25	S	<= 0.25	S	<= 2	S
14410_8#74	GPS	ERS508535	Y	SOUTH AFRICA	2008	1	BLOOD	IPD	10787	Y	114	#ba91dd	16F	#8f93ff	NEW	4	0	<= 0.03	S	S	<= 0.03	S	<= 0.06	S	<= 0.06	S	S	<= 0.5	S	S	<= 0.5	S	0.06	S	0.06	S	<= 1	S	<= 2	S	NEG	>= 4	R	<= 0.25	S	<= 0.25	S	<= 2	S
14566_4#90	GPS	ERS508778	Y	SOUTH AFRICA	2009	53	PLEURAL FLUID	IPD	4088	N	33	#d86831	16F	#8f93ff	1	0	0	<= 0.03	S	S	<= 0.03	S	<= 0.06	S	<= 0.06	S	S	<= 0.5	S	S	<= 0.5	S	0.06	S	0.06	S	<= 1	S	<= 2	S	NEG	0.5	S	<= 0.25	S	<= 0.25	S	<= 2	S
14412_2#23	GPS	ERS509150	Y	SOUTH AFRICA	2010	3	BLOOD	IPD	7888	Y	33	#d86831	16F	#8f93ff	1	0	0	<= 0.03	S	S	<= 0.03	S	<= 0.06	S	<= 0.06	S	S	<= 0.5	S	S	<= 0.5	S	0.06	S	0.06	S	<= 1	S	<= 2	S	NEG	0.5	S	<= 0.25	S	<= 0.25	S	<= 2	S
14412_2#56	GPS	ERS508896	Y	SOUTH AFRICA	2010	_	BLOOD	IPD	10543	Y	33	#d86831	16F	#8f93ff	1	1	NEW	0.25	R	S	0.06	S	<= 0.06	S	0.12	S	S	<= 0.5	S	S	<= 0.5	S	0.06	S	0.06	S	<= 1	S	<= 2	S	NEG	2	I	<= 0.25	S	<= 0.25	S	<= 2	S
14412_2#88	GPS	ERS508935	Y	SOUTH AFRICA	2010	_	BLOOD	IPD	10800	Y	33	#d86831	16F	#8f93ff	1	0	0	<= 0.03	S	S	<= 0.03	S	<= 0.06	S	<= 0.06	S	S	<= 0.5	S	S	<= 0.5	S	0.06	S	0.06	S	<= 1	S	<= 2	S	NEG	0.5	S	<= 0.25	S	<= 0.25	S	<= 2	S
14412_2#95	GPS	ERS508956	Y	SOUTH AFRICA	2010	40	BLOOD	IPD	5326	N	114	#ba91dd	16F	#8f93ff	12	4	0	<= 0.03	S	S	<= 0.03	S	<= 0.06	S	<= 0.06	S	S	<= 0.5	S	S	<= 0.5	S	0.06	S	0.06	S	<= 1	S	<= 2	S	NEG	>= 4	R	<= 0.25	S	<= 0.25	S	<= 2	S
14566_6#1	GPS	ERS508921	Y	SOUTH AFRICA	2010	1	BLOOD	IPD	5326	Y	114	#ba91dd	16F	#8f93ff	12	4	0	<= 0.03	S	S	<= 0.03	S	<= 0.06	S	<= 0.06	S	S	<= 0.5	S	S	<= 0.5	S	0.06	S	0.06	S	<= 1	S	<= 2	S	NEG	>= 4	R	<= 0.25	S	<= 0.25	S	<= 2	S
14566_6#8	GPS	ERS508936	Y	SOUTH AFRICA	2011	4	BLOOD	IPD	10592	Y	33	#d86831	16F	#8f93ff	1	0	0	<= 0.03	S	S	<= 0.03	S	<= 0.06	S	<= 0.06	S	S	<= 0.5	S	S	<= 0.5	S	0.06	S	0.06	S	<= 1	S	<= 2	S	NEG	0.5	S	<= 0.25	S	<= 0.25	S	<= 2	S
14566_6#47	GPS	ERS509020	Y	SOUTH AFRICA	2011	2	BLOOD	IPD	10667	Y	33	#d86831	16F	#8f93ff	1	0	19	0.06	S	S	<= 0.03	S	<= 0.06	S	0.12	S	S	<= 0.5	S	S	<= 0.5	S	0.06	S	0.06	S	<= 1	S	<= 2	S	NEG	>= 4	R	<= 0.25	S	<= 0.25	S	<= 2	S
14566_6#64	GPS	ERS509053	Y	SOUTH AFRICA	2011	2	BLOOD	IPD	11723	Y	207	#93a83c	16F	#8f93ff	12	0	0	<= 0.03	S	S	<= 0.03	S	<= 0.06	S	<= 0.06	S	S	<= 0.5	S	S	<= 0.5	S	0.06	S	0.06	S	<= 1	S	<= 2	S	NEG	2	I	<= 0.25	S	<= 0.25	S	<= 2	S
14566_6#78	GPS	ERS509081	Y	SOUTH AFRICA	2011	_	BLOOD	IPD	4088	Y	33	#d86831	16F	#8f93ff	1	0	0	<= 0.03	S	S	<= 0.03	S	<= 0.06	S	<= 0.06	S	S	<= 0.5	S	S	<= 0.5	S	0.06	S	0.06	S	<= 1	S	<= 2	S	NEG	0.5	S	<= 0.25	S	<= 0.25	S	<= 2	S
14566_6#91	GPS	ERS509108	Y	SOUTH AFRICA	2011	38	BLOOD	IPD	3450	N	46	#cb455e	16F	#8f93ff	0	6	2	<= 0.03	S	S	<= 0.03	S	<= 0.06	S	<= 0.06	S	S	<= 0.5	S	S	<= 0.5	S	0.06	S	0.06	S	<= 1	S	<= 2	S	NEG	2	I	<= 0.25	S	<= 0.25	S	<= 2	S
14555_4#5	GPS	ERS508949	Y	SOUTH AFRICA	2011	4	CSF	IPD	4088	Y	33	#d86831	16F	#8f93ff	1	0	0	<= 0.03	S	S	<= 0.03	S	<= 0.06	S	<= 0.06	S	S	<= 0.5	S	S	<= 0.5	S	0.06	S	0.06	S	<= 1	S	<= 2	S	NEG	0.5	S	<= 0.25	S	<= 0.25	S	<= 2	S
14555_4#16	GPS	ERS508974	Y	SOUTH AFRICA	2011	56	CSF	IPD	10548	N	33	#d86831	16F	#8f93ff	1	0	0	<= 0.03	S	S	<= 0.03	S	<= 0.06	S	<= 0.06	S	S	<= 0.5	S	S	<= 0.5	S	0.06	S	0.06	S	<= 1	S	<= 2	S	NEG	2	I	<= 0.25	S	<= 0.25	S	<= 2	S
14913_3#42	GPS	ERS566335	Y	SOUTH AFRICA	2011	7	BLOOD	IPD	3450	N	46	#cb455e	16F	#8f93ff	0	6	2	<= 0.03	S	S	<= 0.03	S	<= 0.06	S	<= 0.06	S	S	<= 0.5	S	S	<= 0.5	S	0.06	S	0.06	S	<= 1	S	<= 2	S	NEG	2	I	<= 0.25	S	<= 0.25	S	<= 2	S
14913_2#14	GPS	ERS566369	Y	SOUTH AFRICA	2011	31	BLOOD	IPD	10673	N	46	#cb455e	16F	#8f93ff	2	6	2	<= 0.03	S	S	<= 0.03	S	<= 0.06	S	<= 0.06	S	S	<= 0.5	S	S	<= 0.5	S	0.06	S	0.06	S	<= 1	S	<= 2	S	NEG	0.5	S	<= 0.25	S	<= 0.25	S	<= 2	S
14913_4#10	GPS	ERS566371	Y	SOUTH AFRICA	2012	1	BLOOD	IPD	4088	Y	33	#d86831	16F	#8f93ff	1	0	0	<= 0.03	S	S	<= 0.03	S	<= 0.06	S	<= 0.06	S	S	<= 0.5	S	S	<= 0.5	S	0.06	S	0.06	S	<= 1	S	<= 2	S	NEG	0.5	S	<= 0.25	S	<= 0.25	S	<= 2	S
14913_4#19	GPS	ERS566402	Y	SOUTH AFRICA	2012	12	CSF	IPD	10543	N	33	#d86831	16F	#8f93ff	1	1	NEW	0.25	R	S	0.06	S	<= 0.06	S	0.12	S	S	<= 0.5	S	S	<= 0.5	S	0.06	S	0.06	S	<= 1	S	<= 2	S	NEG	2	I	<= 0.25	S	<= 0.25	S	<= 2	S
14913_4#50	GPS	ERS566503	Y	SOUTH AFRICA	2012	2	BLOOD	IPD	10673	Y	46	#cb455e	16F	#8f93ff	2	6	2	<= 0.03	S	S	<= 0.03	S	<= 0.06	S	<= 0.06	S	S	<= 0.5	S	S	<= 0.5	S	0.06	S	0.06	S	<= 1	S	<= 2	S	NEG	0.5	S	<= 0.25	S	<= 0.25	S	<= 2	S
14913_4#71	GPS	ERS566545	Y	SOUTH AFRICA	2012	_	BLOOD	IPD	10548	Y	33	#d86831	16F	#8f93ff	1	0	0	<= 0.03	S	S	<= 0.03	S	<= 0.06	S	<= 0.06	S	S	<= 0.5	S	S	<= 0.5	S	0.06	S	0.06	S	<= 1	S	<= 2	S	NEG	2	I	<= 0.25	S	<= 0.25	S	<= 2	S
14913_7#12	GPS	ERS566590	Y	SOUTH AFRICA	2011	2	OTHER	UKWN	3450	Y	46	#cb455e	16F	#8f93ff	0	6	2	<= 0.03	S	S	<= 0.03	S	<= 0.06	S	<= 0.06	S	S	<= 0.5	S	S	<= 0.5	S	0.06	S	0.06	S	<= 1	S	<= 2	S	NEG	2	I	<= 0.25	S	<= 0.25	S	<= 2	S
14913_7#14	GPS	ERS566592	Y	SOUTH AFRICA	2013	2	BLOOD	IPD	10862	Y	33	#d86831	16F	#8f93ff	1	0	0	<= 0.03	S	S	<= 0.03	S	<= 0.06	S	<= 0.06	S	S	<= 0.5	S	S	<= 0.5	S	0.06	S	0.06	S	<= 1	S	<= 2	S	NEG	0.5	S	<= 0.25	S	<= 0.25	S	<= 2	S
14913_7#36	GPS	ERS566614	Y	SOUTH AFRICA	2012	_	BLOOD	IPD	3450	Y	46	#cb455e	16F	#8f93ff	0	6	2	<= 0.03	S	S	<= 0.03	S	<= 0.06	S	<= 0.06	S	S	<= 0.5	S	S	<= 0.5	S	0.06	S	0.06	S	<= 1	S	<= 2	S	NEG	2	I	<= 0.25	S	<= 0.25	S	<= 2	S
14913_7#40	GPS	ERS566618	Y	SOUTH AFRICA	2013	40	CSF	IPD	10592	N	33	#d86831	16F	#8f93ff	1	0	0	<= 0.03	S	S	<= 0.03	S	<= 0.06	S	<= 0.06	S	S	<= 0.5	S	S	<= 0.5	S	0.06	S	0.06	S	<= 1	S	<= 2	S	NEG	2	I	<= 0.25	S	<= 0.25	S	<= 2	S
14913_7#66	GPS	ERS566644	Y	SOUTH AFRICA	2012	46	BLOOD	IPD	10543	N	33	#d86831	16F	#8f93ff	1	1	NEW	0.25	R	S	0.06	S	<= 0.06	S	0.12	S	S	<= 0.5	S	S	<= 0.5	S	0.06	S	0.06	S	<= 1	S	<= 2	S	NEG	2	I	<= 0.25	S	<= 0.25	S	<= 2	S
14913_7#73	GPS	ERS566651	Y	SOUTH AFRICA	2012	4	BLOOD	IPD	5326	Y	114	#ba91dd	16F	#8f93ff	12	4	0	<= 0.03	S	S	<= 0.03	S	<= 0.06	S	<= 0.06	S	S	<= 0.5	S	S	<= 0.5	S	0.06	S	0.06	S	<= 1	S	<= 2	S	NEG	>= 4	R	<= 0.25	S	<= 0.25	S	<= 2	S
14913_7#84	GPS	ERS566662	Y	SOUTH AFRICA	2012	_	BLOOD	IPD	4088	Y	33	#d86831	16F	#8f93ff	1	0	0	<= 0.03	S	S	<= 0.03	S	<= 0.06	S	<= 0.06	S	S	<= 0.5	S	S	<= 0.5	S	0.06	S	0.06	S	<= 1	S	<= 2	S	NEG	0.5	S	<= 0.25	S	<= 0.25	S	<= 2	S
14936_4#59	GPS	ERS566732	Y	SOUTH AFRICA	2013	1	BLOOD	IPD	3450	Y	46	#cb455e	16F	#8f93ff	0	6	2	<= 0.03	S	S	<= 0.03	S	<= 0.06	S	<= 0.06	S	S	<= 0.5	S	S	<= 0.5	S	0.06	S	0.06	S	<= 1	S	<= 2	S	NEG	>= 4	R	<= 0.25	S	<= 0.25	S	<= 2	S
14936_4#64	GPS	ERS566737	Y	SOUTH AFRICA	2013	_	BLOOD	IPD	5326	Y	114	#ba91dd	16F	#8f93ff	12	4	0	<= 0.03	S	S	<= 0.03	S	<= 0.06	S	<= 0.06	S	S	<= 0.5	S	S	<= 0.5	S	0.06	S	0.06	S	<= 1	S	<= 2	S	NEG	>= 4	R	<= 0.25	S	<= 0.25	S	<= 2	S
14936_4#68	GPS	ERS566741	Y	SOUTH AFRICA	2013	1	BLOOD	IPD	4088	Y	33	#d86831	16F	#8f93ff	1	0	0	<= 0.03	S	S	<= 0.03	S	<= 0.06	S	<= 0.06	S	S	<= 0.5	S	S	<= 0.5	S	0.06	S	0.06	S	<= 1	S	<= 2	S	NEG	2	I	<= 0.25	S	<= 0.25	S	<= 2	S
14936_4#83	GPS	ERS566756	Y	SOUTH AFRICA	2013	_	BLOOD	IPD	30	Y	46	#cb455e	16F	#8f93ff	0	6	2	<= 0.03	S	S	<= 0.03	S	<= 0.06	S	<= 0.06	S	S	<= 0.5	S	S	<= 0.5	S	0.06	S	0.06	S	<= 1	S	<= 2	S	NEG	2	I	<= 0.25	S	<= 0.25	S	<= 2	S
14936_4#94	GPS	ERS566767	Y	SOUTH AFRICA	2013	1	BLOOD	IPD	10592	Y	33	#d86831	16F	#8f93ff	1	0	0	<= 0.03	S	S	<= 0.03	S	<= 0.06	S	<= 0.06	S	S	<= 0.5	S	S	<= 0.5	S	0.06	S	0.06	S	<= 1	S	<= 2	S	neg	2	I	<= 0.25	S	<= 0.25	S	<= 2	S
14913_5#29	GPS	ERS566797	Y	SOUTH AFRICA	2013	4	BLOOD	IPD	5326	Y	114	#ba91dd	16F	#8f93ff	12	2	0	<= 0.03	S	S	<= 0.03	S	<= 0.06	S	<= 0.06	S	S	<= 0.5	S	S	<= 0.5	S	0.06	S	0.06	S	<= 1	S	<= 2	S	NEG	0.5	S	<= 0.25	S	<= 0.25	S	<= 2	S
14913_5#48	GPS	ERS566816	Y	SOUTH AFRICA	2013	_	BLOOD	IPD	5326	Y	114	#ba91dd	16F	#8f93ff	12	4	0	<= 0.03	S	S	<= 0.03	S	<= 0.06	S	<= 0.06	S	S	<= 0.5	S	S	<= 0.5	S	0.06	S	0.06	S	<= 1	S	<= 2	S	NEG	>= 4	R	<= 0.25	S	<= 0.25	S	<= 2	S
14913_5#54	GPS	ERS566822	Y	SOUTH AFRICA	2013	31	BLOOD	IPD	5326	N	114	#ba91dd	16F	#8f93ff	12	4	0	<= 0.03	S	S	<= 0.03	S	<= 0.06	S	<= 0.06	S	S	<= 0.5	S	S	<= 0.5	S	0.06	S	0.06	S	<= 1	S	<= 2	S	NEG	>= 4	R	<= 0.25	S	<= 0.25	S	<= 2	S
14913_5#57	GPS	ERS566825	Y	SOUTH AFRICA	2013	63	OTHER	UKWN	10853	N	33	#d86831	16F	#8f93ff	0	4	0	<= 0.03	S	S	<= 0.03	S	<= 0.06	S	<= 0.06	S	S	<= 0.5	S	S	<= 0.5	S	0.06	S	0.06	S	<= 1	S	<= 2	S	NEG	0.5	S	<= 0.25	S	<= 0.25	S	<= 2	S
14913_5#91	GPS	ERS566859	Y	SOUTH AFRICA	2013	_	BLOOD	IPD	7888	Y	33	#d86831	16F	#8f93ff	1	0	0	<= 0.03	S	S	<= 0.03	S	<= 0.06	S	<= 0.06	S	S	<= 0.5	S	S	<= 0.5	S	0.06	S	0.06	S	<= 1	S	<= 2	S	NEG	0.5	S	<= 0.25	S	<= 0.25	S	<= 2	S
14913_6#2	GPS	ERS566865	Y	SOUTH AFRICA	2013	33	BLOOD	IPD	3450	N	46	#cb455e	16F	#8f93ff	0	6	2	<= 0.03	S	S	<= 0.03	S	<= 0.06	S	<= 0.06	S	S	<= 0.5	S	S	<= 0.5	S	0.06	S	0.06	S	<= 1	S	<= 2	S	NEG	>= 4	R	<= 0.25	S	<= 0.25	S	<= 2	S
14913_6#32	GPS	ERS566895	Y	SOUTH AFRICA	2011	1	BLOOD	IPD	11772	Y	33	#d86831	16F	#8f93ff	1	0	0	<= 0.03	S	S	<= 0.03	S	<= 0.06	S	<= 0.06	S	S	<= 0.5	S	S	<= 0.5	S	0.06	S	0.06	S	<= 1	S	<= 2	S	NEG	0.5	S	<= 0.25	S	<= 0.25	S	<= 2	S
14913_6#33	GPS	ERS566896	Y	SOUTH AFRICA	2014	15	CSF	IPD	7888	N	33	#d86831	16F	#8f93ff	1	0	0	<= 0.03	S	S	<= 0.03	S	<= 0.06	S	<= 0.06	S	S	<= 0.5	S	S	<= 0.5	S	0.06	S	0.06	S	<= 1	S	<= 2	S	NEG	0.5	S	<= 0.25	S	<= 0.25	S	<= 2	S
14913_6#84	GPS	ERS566947	Y	SOUTH AFRICA	2013	4	BLOOD	IPD	10858	Y	46	#cb455e	16F	#8f93ff	0	0	2	<= 0.03	S	S	<= 0.03	S	<= 0.06	S	<= 0.06	S	S	<= 0.5	S	S	<= 0.5	S	0.06	S	0.06	S	<= 1	S	<= 2	S	NEG	0.5	S	<= 0.25	S	<= 0.25	S	<= 2	S
14913_6#93	GPS	ERS566956	Y	SOUTH AFRICA	2011	16	CSF	IPD	4088	N	33	#d86831	16F	#8f93ff	1	0	0	<= 0.03	S	S	<= 0.03	S	<= 0.06	S	<= 0.06	S	S	<= 0.5	S	S	<= 0.5	S	0.06	S	0.06	S	<= 1	S	<= 2	S	NEG	0.5	S	<= 0.25	S	<= 0.25	S	<= 2	S
17175_7#13	GPS	ERS708278	Y	SOUTH AFRICA	2014	1	BLOOD	IPD	11772	Y	33	#d86831	16F	#8f93ff	1	0	0	<= 0.03	S	S	<= 0.03	S	<= 0.06	S	<= 0.06	S	S	<= 0.5	S	S	<= 0.5	S	0.06	S	0.06	S	<= 1	S	<= 2	S	NEG	0.5	S	<= 0.25	S	<= 0.25	S	<= 2	S
17175_7#48	GPS	ERS708350	Y	SOUTH AFRICA	2014	_	BLOOD	IPD	9815	Y	207	#93a83c	16F	#8f93ff	12	0	0	<= 0.03	S	S	<= 0.03	S	<= 0.06	S	<= 0.06	S	S	<= 0.5	S	S	<= 0.5	S	0.06	S	0.06	S	<= 1	S	<= 2	S	NEG	>= 4	R	<= 0.25	S	<= 0.25	S	<= 2	S
17175_7#50	GPS	ERS708354	Y	SOUTH AFRICA	2014	3	BLOOD	IPD	3450	Y	46	#cb455e	16F	#8f93ff	0	6	2	<= 0.03	S	S	<= 0.03	S	<= 0.06	S	<= 0.06	S	S	<= 0.5	S	S	<= 0.5	S	0.06	S	0.06	S	<= 1	S	<= 2	S	NEG	2	I	<= 0.25	S	<= 0.25	S	<= 2	S
17175_7#54	GPS	ERS708363	Y	SOUTH AFRICA	2014	2	BLOOD	IPD	10543	Y	33	#d86831	16F	#8f93ff	1	1	NEW	0.25	R	S	0.06	S	<= 0.06	S	0.12	S	S	<= 0.5	S	S	<= 0.5	S	0.06	S	0.06	S	<= 1	S	<= 2	S	NEG	2	I	<= 0.25	S	<= 0.25	S	<= 2	S
17175_7#79	GPS	ERS708416	Y	SOUTH AFRICA	2014	_	BLOOD	IPD	3450	Y	46	#cb455e	16F	#8f93ff	0	6	2	<= 0.03	S	S	<= 0.03	S	<= 0.06	S	<= 0.06	S	S	<= 0.5	S	S	<= 0.5	S	0.06	S	0.06	S	<= 1	S	<= 2	S	NEG	2	I	<= 0.25	S	<= 0.25	S	<= 2	S
17175_8#17	GPS	ERS708286	Y	SOUTH AFRICA	2014	_	CSF	IPD	11111	Y	33	#d86831	16F	#8f93ff	1	0	0	<= 0.03	S	S	<= 0.03	S	<= 0.06	S	<= 0.06	S	S	<= 0.5	S	S	<= 0.5	S	0.06	S	0.06	S	<= 1	S	<= 2	S	NEG	0.5	S	<= 0.25	S	<= 0.25	S	<= 2	S
17175_8#19	GPS	ERS708290	Y	SOUTH AFRICA	2014	_	BLOOD	IPD	5326	Y	114	#ba91dd	16F	#8f93ff	12	4	0	<= 0.03	S	S	<= 0.03	S	<= 0.06	S	<= 0.06	S	S	<= 0.5	S	S	<= 0.5	S	0.06	S	0.06	S	<= 1	S	<= 2	S	NEG	>= 4	R	<= 0.25	S	<= 0.25	S	<= 2	S
17175_8#64	GPS	ERS708378	Y	SOUTH AFRICA	2014	1	BLOOD	IPD	7888	Y	33	#d86831	16F	#8f93ff	1	0	0	<= 0.03	S	S	<= 0.03	S	<= 0.06	S	<= 0.06	S	S	<= 0.5	S	S	<= 0.5	S	0.06	S	0.06	S	<= 1	S	<= 2	S	NEG	0.5	S	<= 0.25	S	<= 0.25	S	<= 2	S
17175_8#66	GPS	ERS708381	Y	SOUTH AFRICA	2014	53	BLOOD	IPD	5072	N	33	#d86831	16F	#8f93ff	1	0	2	<= 0.03	S	S	<= 0.03	S	<= 0.06	S	<= 0.06	S	S	<= 0.5	S	S	<= 0.5	S	0.06	S	0.06	S	<= 1	S	<= 2	S	NEG	2	I	<= 0.25	S	<= 0.25	S	<= 2	S
17175_8#78	GPS	ERS708405	Y	SOUTH AFRICA	2014	1	BLOOD	IPD	5326	Y	114	#ba91dd	16F	#8f93ff	12	4	0	<= 0.03	S	S	<= 0.03	S	<= 0.06	S	<= 0.06	S	S	<= 0.5	S	S	<= 0.5	S	0.06	S	0.06	S	<= 1	S	<= 2	S	NEG	>= 4	R	<= 0.25	S	<= 0.25	S	<= 2	S
17150_6#3	GPS	ERS708443	Y	SOUTH AFRICA	2014	_	BLOOD	IPD	11090	Y	33	#d86831	16F	#8f93ff	NEW	272	19	0.12	R	S	0.12	S	<= 0.06	S	0.12	S	S	<= 0.5	S	S	<= 0.5	S	0.06	S	0.06	S	<= 1	S	<= 2	S	NEG	>= 4	R	<= 0.25	S	<= 0.25	S	<= 2	S
17150_6#4	GPS	ERS708444	Y	SOUTH AFRICA	2014	5	BLOOD	IPD	7888	N	33	#d86831	16F	#8f93ff	1	0	0	<= 0.03	S	S	<= 0.03	S	<= 0.06	S	<= 0.06	S	S	<= 0.5	S	S	<= 0.5	S	0.06	S	0.06	S	<= 1	S	<= 2	S	NEG	0.5	S	<= 0.25	S	<= 0.25	S	<= 2	S
17150_6#18	GPS	ERS708469	Y	SOUTH AFRICA	2014	2	BLOOD	IPD	12137	Y	33	#d86831	16F	#8f93ff	1	0	0	<= 0.03	S	S	<= 0.03	S	<= 0.06	S	<= 0.06	S	S	<= 0.5	S	S	<= 0.5	S	0.06	S	0.06	S	<= 1	S	<= 2	S	NEG	0.5	S	<= 0.25	S	<= 0.25	S	<= 2	S
17138_3#4	GPS	ERS708620	Y	SOUTH AFRICA	2014	29	CSF	IPD	10592	N	33	#d86831	16F	#8f93ff	1	0	0	<= 0.03	S	S	<= 0.03	S	<= 0.06	S	<= 0.06	S	S	<= 0.5	S	S	<= 0.5	S	0.06	S	0.06	S	<= 1	S	<= 2	S	NEG	0.5	S	<= 0.25	S	<= 0.25	S	<= 2	S
31919_2#52	GPS	ERS3781827	Y	SOUTH AFRICA	2003	5	BLOOD	IPD	7888	N	33	#d86831	16F	#8f93ff	1	0	0	<= 0.03	S	S	<= 0.03	S	<= 0.06	S	<= 0.06	S	S	<= 0.5	S	S	<= 0.5	S	0.06	S	0.06	S	<= 1	S	<= 2	S	neg	>= 4	R	<= 0.25	S	<= 0.25	S	<= 2	S
32036_8#55	GPS	ERS3782036	Y	SOUTH AFRICA	2002	2	CSF	IPD	4088	Y	33	#d86831	16F	#8f93ff	1	0	0	<= 0.03	S	S	<= 0.03	S	<= 0.06	S	<= 0.06	S	S	<= 0.5	S	S	<= 0.5	S	0.06	S	0.06	S	<= 1	S	<= 2	S	NEG	0.5	S	<= 0.25	S	<= 0.25	S	<= 2	S
32036_8#383	GPS	ERS3782209	Y	SOUTH AFRICA	2005	_	BLOOD	IPD	10548	Y	33	#d86831	16F	#8f93ff	1	0	0	<= 0.03	S	S	<= 0.03	S	<= 0.06	S	<= 0.06	S	S	<= 0.5	S	S	<= 0.5	S	0.06	S	0.06	S	<= 1	S	<= 2	S	NEG	2	I	<= 0.25	S	<= 0.25	S	<= 2	S
32036_8#174	GPS	ERS3782360	Y	SOUTH AFRICA	2002	_	BLOOD	IPD	16903	UKWN	46	#cb455e	16F	#8f93ff	NEW	6	2	<= 0.03	S	S	<= 0.03	S	<= 0.06	S	<= 0.06	S	S	<= 0.5	S	S	<= 0.5	S	0.06	S	0.06	S	<= 1	S	<= 2	S	NEG	>= 4	R	<= 0.25	S	<= 0.25	S	<= 2	S
32139_3#293	GPS	ERS3782488	Y	SOUTH AFRICA	2008	_	CSF	IPD	3450	Y	46	#cb455e	16F	#8f93ff	0	6	2	<= 0.03	S	S	<= 0.03	S	<= 0.06	S	<= 0.06	S	S	<= 0.5	S	S	<= 0.5	S	0.06	S	0.06	S	<= 1	S	<= 2	S	NEG	>= 4	R	<= 0.25	S	<= 0.25	S	<= 2	S
32139_3#384	GPS	ERS3782510	Y	SOUTH AFRICA	2001	_	BLOOD	IPD	5072	Y	33	#d86831	16F	#8f93ff	1	0	0	<= 0.03	S	S	<= 0.03	S	<= 0.06	S	<= 0.06	S	S	<= 0.5	S	S	<= 0.5	S	0.06	S	0.06	S	<= 1	S	<= 2	S	NEG	0.5	S	<= 0.25	S	<= 0.25	S	<= 2	S
32139_3#378	GPS	ERS3782603	Y	SOUTH AFRICA	2001	_	BLOOD	IPD	5072	UKWN	33	#d86831	16F	#8f93ff	1	0	0	<= 0.03	S	S	<= 0.03	S	<= 0.06	S	<= 0.06	S	S	<= 0.5	S	S	<= 0.5	S	> 32	R	> 2	R	<= 1	S	<= 2	S	POS	0.5	S	> 8	R	>= 1	R	<= 2	S
31919_2#158	GPS	ERS3782723	Y	SOUTH AFRICA	2006	4	CSF	IPD	4088	Y	33	#d86831	16F	#8f93ff	1	0	0	<= 0.03	S	S	<= 0.03	S	<= 0.06	S	<= 0.06	S	S	<= 0.5	S	S	<= 0.5	S	0.06	S	0.06	S	<= 1	S	<= 2	S	NEG	0.5	S	<= 0.25	S	<= 0.25	S	<= 2	S
31958_2#147	GPS	ERS3783164	Y	SOUTH AFRICA	2004	1	BLOOD	IPD	10584	Y	46	#cb455e	16F	#8f93ff	0	6	2	<= 0.03	S	S	<= 0.03	S	<= 0.06	S	<= 0.06	S	S	<= 0.5	S	S	<= 0.5	S	0.06	S	0.06	S	<= 1	S	<= 2	S	NEG	2	I	<= 0.25	S	<= 0.25	S	<= 2	S
32139_2#3	GPS	ERS3783525	Y	SOUTH AFRICA	2004	1	BLOOD	IPD	10584	Y	46	#cb455e	16F	#8f93ff	0	6	2	<= 0.03	S	S	<= 0.03	S	<= 0.06	S	<= 0.06	S	S	<= 0.5	S	S	<= 0.5	S	0.06	S	0.06	S	<= 1	S	<= 2	S	NEG	2	I	<= 0.25	S	<= 0.25	S	<= 2	S
32139_2#52	GPS	ERS3783536	Y	SOUTH AFRICA	2005	_	BLOOD	IPD	10592	Y	33	#d86831	16F	#8f93ff	1	0	0	<= 0.03	S	S	<= 0.03	S	<= 0.06	S	<= 0.06	S	S	<= 0.5	S	S	<= 0.5	S	0.06	S	0.06	S	<= 1	S	<= 2	S	NEG	2	I	<= 0.25	S	<= 0.25	S	<= 2	S
13414_8#52	GPS	ERS464234	Y	SOUTH AFRICA	2006	5	BLOOD	IPD	4088	N	33	#d86831	16F	#8f93ff	1	0	0	<= 0.03	S	S	<= 0.03	S	<= 0.06	S	<= 0.06	S	S	<= 0.5	S	S	<= 0.5	S	0.06	S	0.06	S	<= 1	S	<= 2	S	NEG	2	I	<= 0.25	S	<= 0.25	S	<= 2	S
13415_4#10	GPS	ERS464287	Y	SOUTH AFRICA	2007	49	BLOOD	IPD	3450	N	46	#cb455e	16F	#8f93ff	0	6	2	<= 0.03	S	S	<= 0.03	S	<= 0.06	S	<= 0.06	S	S	<= 0.5	S	S	<= 0.5	S	0.06	S	0.06	S	<= 1	S	<= 2	S	NEG	>= 4	R	<= 0.25	S	<= 0.25	S	<= 2	S
13415_4#13	GPS	ERS464290	Y	SOUTH AFRICA	2007	32	PLEURAL FLUID	IPD	10730	N	428	#5f9823	16F	#8f93ff	12	4	0	<= 0.03	S	S	<= 0.03	S	<= 0.06	S	<= 0.06	S	S	<= 0.5	S	S	<= 0.5	S	0.06	S	0.06	S	<= 1	S	<= 2	S	NEG	0.5	S	<= 0.25	S	<= 0.25	S	<= 2	S
13415_4#19	GPS	ERS464296	Y	SOUTH AFRICA	2007	28	BLOOD	IPD	7888	N	33	#d86831	16F	#8f93ff	1	0	0	<= 0.03	S	S	<= 0.03	S	<= 0.06	S	<= 0.06	S	S	<= 0.5	S	S	<= 0.5	S	0.06	S	0.06	S	<= 1	S	<= 2	S	NEG	0.5	S	<= 0.25	S	<= 0.25	S	<= 2	S
13415_4#21	GPS	ERS464298	Y	SOUTH AFRICA	2007	_	BLOOD	IPD	4088	Y	33	#d86831	16F	#8f93ff	1	0	0	<= 0.03	S	S	<= 0.03	S	<= 0.06	S	<= 0.06	S	S	<= 0.5	S	S	<= 0.5	S	0.06	S	0.06	S	<= 1	S	<= 2	S	NEG	0.5	S	<= 0.25	S	<= 0.25	S	<= 2	S
13415_4#38	GPS	ERS464315	Y	SOUTH AFRICA	2007	32	CSF	IPD	10592	N	33	#d86831	16F	#8f93ff	1	0	0	<= 0.03	S	S	<= 0.03	S	<= 0.06	S	<= 0.06	S	S	<= 0.5	S	S	<= 0.5	S	0.06	S	0.06	S	<= 1	S	<= 2	S	NEG	2	I	<= 0.25	S	<= 0.25	S	<= 2	S
13415_4#67	GPS	ERS464344	Y	SOUTH AFRICA	2007	22	BLOOD	IPD	11772	N	33	#d86831	16F	#8f93ff	1	0	0	<= 0.03	S	S	<= 0.03	S	<= 0.06	S	<= 0.06	S	S	<= 0.5	S	S	<= 0.5	S	0.06	S	0.06	S	<= 1	S	<= 2	S	NEG	0.5	S	<= 0.25	S	<= 0.25	S	<= 2	S
13415_4#81	GPS	ERS464358	Y	SOUTH AFRICA	2007	48	BLOOD	IPD	10733	N	46	#cb455e	16F	#8f93ff	0	6	2	<= 0.03	S	S	<= 0.03	S	<= 0.06	S	<= 0.06	S	S	<= 0.5	S	S	<= 0.5	S	0.06	S	0.06	S	<= 1	S	<= 2	S	NEG	2	I	<= 0.25	S	<= 0.25	S	<= 2	S
13415_4#82	GPS	ERS464359	Y	SOUTH AFRICA	2007	54	CSF	IPD	4088	N	33	#d86831	16F	#8f93ff	1	0	0	<= 0.03	S	S	<= 0.03	S	<= 0.06	S	<= 0.06	S	S	<= 0.5	S	S	<= 0.5	S	0.06	S	0.06	S	<= 1	S	<= 2	S	NEG	0.5	S	<= 0.25	S	<= 0.25	S	<= 2	S
13415_6#6	GPS	ERS464522	Y	SOUTH AFRICA	2009	40	PLEURAL FLUID	IPD	11772	N	33	#d86831	16F	#8f93ff	1	0	0	<= 0.03	S	S	<= 0.03	S	<= 0.06	S	<= 0.06	S	S	<= 0.5	S	S	<= 0.5	S	0.06	S	0.06	S	<= 1	S	<= 2	S	NEG	0.5	S	<= 0.25	S	<= 0.25	S	<= 2	S
13415_6#33	GPS	ERS464549	Y	SOUTH AFRICA	2007	1	BLOOD	IPD	8827	Y	114	#ba91dd	16F	#8f93ff	1	4	0	<= 0.03	S	S	<= 0.03	S	<= 0.06	S	<= 0.06	S	S	<= 0.5	S	S	<= 0.5	S	0.06	S	0.06	S	<= 1	S	<= 2	S	NEG	0.5	S	<= 0.25	S	<= 0.25	S	<= 2	S
15995_2#78	GPS	ERS640111	Y	SOUTH AFRICA	2013	5	NP SWAB	Carriage	4088	N	33	#d86831	16F	#8f93ff	1	0	0	<= 0.03	S	S	<= 0.03	S	<= 0.06	S	<= 0.06	S	S	<= 0.5	S	S	<= 0.5	S	0.06	S	0.06	S	<= 1	S	<= 2	S	NEG	2	I	<= 0.25	S	<= 0.25	S	<= 2	S
15995_2#121	GPS	ERS640153	Y	SOUTH AFRICA	2013	9	NP SWAB	Carriage	9815	N	207	#93a83c	16F	#8f93ff	12	0	0	<= 0.03	S	S	<= 0.03	S	<= 0.06	S	<= 0.06	S	S	<= 0.5	S	S	<= 0.5	S	0.06	S	0.06	S	<= 1	S	<= 2	S	NEG	>= 4	R	<= 0.25	S	<= 0.25	S	<= 2	S
15995_2#153	GPS	ERS640185	Y	SOUTH AFRICA	2013	2	NP SWAB	Carriage	4088	Y	33	#d86831	16F	#8f93ff	1	0	0	<= 0.03	S	S	<= 0.03	S	<= 0.06	S	<= 0.06	S	S	<= 0.5	S	S	<= 0.5	S	0.06	S	0.06	S	<= 1	S	<= 2	S	NEG	0.5	S	<= 0.25	S	<= 0.25	S	<= 2	S
15995_2#124	GPS	ERS640156	Y	SOUTH AFRICA	2013	1	NP SWAB	Carriage	5072	Y	33	#d86831	16F	#8f93ff	1	0	0	<= 0.03	S	S	<= 0.03	S	<= 0.06	S	<= 0.06	S	S	<= 0.5	S	S	<= 0.5	S	0.06	S	0.06	S	<= 1	S	<= 2	S	NEG	0.5	S	<= 0.25	S	<= 0.25	S	<= 2	S
17059_6#15	GPS	ERS707546	Y	SOUTH AFRICA	2012	2	NP SWAB	Carriage	11054	Y	46	#cb455e	16F	#8f93ff	19	6	NEW	0.06	S	S	0.06	S	<= 0.06	S	0.12	S	S	<= 0.5	S	S	<= 0.5	S	0.06	S	0.06	S	<= 1	S	<= 2	S	NEG	2	I	<= 0.25	S	<= 0.25	S	<= 2	S
17059_6#29	GPS	ERS707572	Y	SOUTH AFRICA	2013	1	NP SWAB	Carriage	10667	Y	33	#d86831	16F	#8f93ff	1	0	0	<= 0.03	S	S	<= 0.03	S	<= 0.06	S	<= 0.06	S	S	<= 0.5	S	S	<= 0.5	S	0.06	S	0.06	S	<= 1	S	<= 2	S	NEG	2	I	<= 0.25	S	<= 0.25	S	<= 2	S
17059_6#37	GPS	ERS707588	Y	SOUTH AFRICA	2013	4	NP SWAB	Carriage	5072	Y	33	#d86831	16F	#8f93ff	1	0	0	<= 0.03	S	S	<= 0.03	S	<= 0.06	S	<= 0.06	S	S	<= 0.5	S	S	<= 0.5	S	0.06	S	0.06	S	<= 1	S	<= 2	S	NEG	0.5	S	<= 0.25	S	<= 0.25	S	<= 2	S
17059_6#40	GPS	ERS707594	Y	SOUTH AFRICA	2012	1	NP SWAB	Carriage	11055	Y	33	#d86831	16F	#8f93ff	1	0	0	<= 0.03	S	S	<= 0.03	S	<= 0.06	S	<= 0.06	S	S	<= 0.5	S	S	<= 0.5	S	0.06	S	0.06	S	<= 1	S	<= 2	S	NEG	0.5	S	<= 0.25	S	<= 0.25	S	<= 2	S
17059_6#45	GPS	ERS707604	Y	SOUTH AFRICA	2013	2	NP SWAB	Carriage	5072	Y	33	#d86831	16F	#8f93ff	1	0	0	<= 0.03	S	S	<= 0.03	S	<= 0.06	S	<= 0.06	S	S	<= 0.5	S	S	<= 0.5	S	0.06	S	0.06	S	<= 1	S	<= 2	S	NEG	0.5	S	<= 0.25	S	<= 0.25	S	<= 2	S
17059_6#76	GPS	ERS707664	Y	SOUTH AFRICA	2013	2	NP SWAB	Carriage	4088	Y	33	#d86831	16F	#8f93ff	1	0	0	<= 0.03	S	S	<= 0.03	S	<= 0.06	S	<= 0.06	S	S	<= 0.5	S	S	<= 0.5	S	0.06	S	0.06	S	<= 1	S	<= 2	S	NEG	0.5	S	<= 0.25	S	<= 0.25	S	<= 2	S
17059_6#87	GPS	ERS707685	Y	SOUTH AFRICA	2012	4	NP SWAB	Carriage	10543	Y	33	#d86831	16F	#8f93ff	1	1	NEW	0.25	R	S	0.06	S	<= 0.06	S	0.12	S	S	<= 0.5	S	S	<= 0.5	S	0.06	S	0.06	S	<= 1	S	<= 2	S	NEG	2	I	<= 0.25	S	<= 0.25	S	<= 2	S
17059_7#16	GPS	ERS707545	Y	SOUTH AFRICA	2012	32	NP SWAB	Carriage	9815	N	207	#93a83c	16F	#8f93ff	12	0	0	<= 0.03	S	S	<= 0.03	S	<= 0.06	S	<= 0.06	S	S	<= 0.5	S	S	<= 0.5	S	0.06	S	0.06	S	<= 1	S	<= 2	S	NEG	>= 4	R	<= 0.25	S	<= 0.25	S	<= 2	S
17059_7#19	GPS	ERS707552	Y	SOUTH AFRICA	2012	5	NP SWAB	Carriage	10592	N	33	#d86831	16F	#8f93ff	1	0	0	<= 0.03	S	S	<= 0.03	S	<= 0.06	S	<= 0.06	S	S	<= 0.5	S	S	<= 0.5	S	0.06	S	0.06	S	<= 1	S	<= 2	S	NEG	0.5	S	<= 0.25	S	<= 0.25	S	<= 2	S
17059_7#25	GPS	ERS707565	Y	SOUTH AFRICA	2012	1	NP SWAB	Carriage	7888	Y	33	#d86831	16F	#8f93ff	1	0	0	<= 0.03	S	S	<= 0.03	S	<= 0.06	S	<= 0.06	S	S	<= 0.5	S	S	<= 0.5	S	0.06	S	0.06	S	<= 1	S	<= 2	S	NEG	0.5	S	<= 0.25	S	<= 0.25	S	<= 2	S
17059_7#37	GPS	ERS707589	Y	SOUTH AFRICA	2012	36	NP SWAB	Carriage	10543	N	33	#d86831	16F	#8f93ff	1	1	NEW	0.25	R	S	0.06	S	<= 0.06	S	0.12	S	S	<= 0.5	S	S	<= 0.5	S	0.06	S	0.06	S	<= 1	S	<= 2	S	neg	Flag	Flag	<= 0.25	S	<= 0.25	S	<= 2	S
17059_7#75	GPS	ERS707667	Y	SOUTH AFRICA	2012	3	NP SWAB	Carriage	5326	Y	114	#ba91dd	16F	#8f93ff	12	2	0	<= 0.03	S	S	<= 0.03	S	<= 0.06	S	<= 0.06	S	S	<= 0.5	S	S	<= 0.5	S	0.06	S	0.06	S	<= 1	S	<= 2	S	NEG	0.5	S	<= 0.25	S	<= 0.25	S	<= 2	S
17059_8#65	GPS	ERS707838	Y	SOUTH AFRICA	2012	19	NP SWAB	Carriage	4088	N	33	#d86831	16F	#8f93ff	1	0	0	<= 0.03	S	S	<= 0.03	S	<= 0.06	S	<= 0.06	S	S	<= 0.5	S	S	<= 0.5	S	0.06	S	0.06	S	<= 1	S	<= 2	S	NEG	0.5	S	<= 0.25	S	<= 0.25	S	<= 2	S
17059_8#75	GPS	ERS707858	Y	SOUTH AFRICA	2012	1	NP SWAB	Carriage	11723	Y	207	#93a83c	16F	#8f93ff	12	0	0	<= 0.03	S	S	<= 0.03	S	<= 0.06	S	<= 0.06	S	S	<= 0.5	S	S	<= 0.5	S	0.06	S	0.06	S	<= 1	S	<= 2	S	NEG	2	I	<= 0.25	S	<= 0.25	S	<= 2	S
17059_8#78	GPS	ERS707864	Y	SOUTH AFRICA	2012	22	NP SWAB	Carriage	10543	N	33	#d86831	16F	#8f93ff	1	1	NEW	0.25	R	S	0.06	S	<= 0.06	S	0.12	S	S	<= 0.5	S	S	<= 0.5	S	0.06	S	0.06	S	<= 1	S	<= 2	S	NEG	2	I	<= 0.25	S	<= 0.25	S	<= 2	S
17059_8#84	GPS	ERS707876	Y	SOUTH AFRICA	2012	7	NP SWAB	Carriage	11068	N	505	#9e582a	16F	#8f93ff	12	4	0	<= 0.03	S	S	<= 0.03	S	<= 0.06	S	<= 0.06	S	S	<= 0.5	S	S	<= 0.5	S	0.06	S	0.06	S	<= 1	S	<= 2	S	NEG	0.5	S	<= 0.25	S	<= 0.25	S	<= 2	S
17175_4#16	GPS	ERS707737	Y	SOUTH AFRICA	2013	_	NP SWAB	Carriage	11107	Y	33	#d86831	16F	#8f93ff	NEW	12	19	0.12	R	S	0.12	S	0.12	S	0.12	S	S	<= 0.5	S	S	<= 0.5	S	0.06	S	0.06	S	<= 1	S	<= 2	S	NEG	2	I	<= 0.25	S	<= 0.25	S	<= 2	S
17175_4#21	GPS	ERS707747	Y	SOUTH AFRICA	2012	2	NP SWAB	Carriage	4088	Y	33	#d86831	16F	#8f93ff	1	0	0	<= 0.03	S	S	<= 0.03	S	<= 0.06	S	<= 0.06	S	S	<= 0.5	S	S	<= 0.5	S	0.06	S	0.06	S	<= 1	S	<= 2	S	NEG	0.5	S	<= 0.25	S	<= 0.25	S	<= 2	S
15995_1#29	GPS	ERS638759	Y	SOUTH AFRICA	2009	6	NP SWAB	Carriage	5072	N	33	#d86831	16F	#8f93ff	1	0	0	<= 0.03	S	S	<= 0.03	S	<= 0.06	S	<= 0.06	S	S	<= 0.5	S	S	<= 0.5	S	0.06	S	0.06	S	<= 1	S	<= 2	S	NEG	0.5	S	<= 0.25	S	<= 0.25	S	<= 2	S
15995_1#53	GPS	ERS638828	Y	SOUTH AFRICA	2009	64	NP SWAB	Carriage	10548	N	33	#d86831	16F	#8f93ff	1	0	0	<= 0.03	S	S	<= 0.03	S	<= 0.06	S	<= 0.06	S	S	<= 0.5	S	S	<= 0.5	S	0.06	S	0.06	S	<= 1	S	<= 2	S	NEG	2	I	<= 0.25	S	<= 0.25	S	<= 2	S
17175_4#85	GPS	ERS707869	Y	SOUTH AFRICA	2012	_	NP SWAB	Carriage	4088	Y	33	#d86831	16F	#8f93ff	1	0	0	<= 0.03	S	S	<= 0.03	S	<= 0.06	S	<= 0.06	S	S	<= 0.5	S	S	<= 0.5	S	0.06	S	0.06	S	<= 1	S	<= 2	S	NEG	0.5	S	<= 0.25	S	<= 0.25	S	<= 2	S
17150_4#9	GPS	ERS707901	Y	SOUTH AFRICA	2010	_	NP SWAB	Carriage	4088	Y	33	#d86831	16F	#8f93ff	1	0	0	<= 0.03	S	S	<= 0.03	S	<= 0.06	S	<= 0.06	S	S	<= 0.5	S	S	<= 0.5	S	0.06	S	0.06	S	<= 1	S	<= 2	S	NEG	0.5	S	<= 0.25	S	<= 0.25	S	<= 2	S
17150_4#43	GPS	ERS707971	Y	SOUTH AFRICA	2010	44	NP SWAB	Carriage	11723	N	207	#93a83c	16F	#8f93ff	12	0	0	<= 0.03	S	S	<= 0.03	S	<= 0.06	S	<= 0.06	S	S	<= 0.5	S	S	<= 0.5	S	0.06	S	0.06	S	<= 1	S	<= 2	S	NEG	2	I	<= 0.25	S	<= 0.25	S	<= 2	S
17150_4#50	GPS	ERS707984	Y	SOUTH AFRICA	2010	28	NP SWAB	Carriage	11089	N	33	#d86831	16F	#8f93ff	1	0	0	<= 0.03	S	S	<= 0.03	S	<= 0.06	S	<= 0.06	S	S	<= 0.5	S	S	<= 0.5	S	0.06	S	0.06	S	<= 1	S	<= 2	S	NEG	2	I	<= 0.25	S	<= 0.25	S	<= 2	S
17150_4#55	GPS	ERS707994	Y	SOUTH AFRICA	2010	_	NP SWAB	Carriage	10543	Y	33	#d86831	16F	#8f93ff	1	1	NEW	0.25	R	S	0.06	S	<= 0.06	S	0.12	S	S	<= 0.5	S	S	<= 0.5	S	0.06	S	0.06	S	<= 1	S	<= 2	S	NEG	2	I	<= 0.25	S	<= 0.25	S	<= 2	S
17150_4#59	GPS	ERS708002	Y	SOUTH AFRICA	2010	1	NP SWAB	Carriage	11090	Y	33	#d86831	16F	#8f93ff	NEW	272	19	0.12	R	S	0.12	S	<= 0.06	S	0.12	S	S	<= 0.5	S	S	<= 0.5	S	0.06	S	0.06	S	<= 1	S	<= 2	S	NEG	2	I	<= 0.25	S	<= 0.25	S	<= 2	S
17150_4#79	GPS	ERS708044	Y	SOUTH AFRICA	2010	_	NP SWAB	Carriage	30	Y	46	#cb455e	16F	#8f93ff	0	6	NEW	0.12	R	S	0.06	S	<= 0.06	S	<= 0.06	S	S	<= 0.5	S	S	<= 0.5	S	0.06	S	0.06	S	<= 1	S	<= 2	S	NEG	2	I	<= 0.25	S	<= 0.25	S	<= 2	S
17150_4#86	GPS	ERS708057	Y	SOUTH AFRICA	2010	_	NP SWAB	Carriage	5326	Y	114	#ba91dd	16F	#8f93ff	12	4	0	<= 0.03	S	S	<= 0.03	S	<= 0.06	S	<= 0.06	S	S	<= 0.5	S	S	<= 0.5	S	0.06	S	0.06	S	<= 1	S	<= 2	S	NEG	2	I	<= 0.25	S	<= 0.25	S	<= 2	S
17175_5#7	GPS	ERS707906	Y	SOUTH AFRICA	2010	2	NP SWAB	Carriage	9815	Y	207	#93a83c	16F	#8f93ff	12	0	0	<= 0.03	S	S	<= 0.03	S	<= 0.06	S	<= 0.06	S	S	<= 0.5	S	S	<= 0.5	S	0.06	S	0.06	S	<= 1	S	<= 2	S	NEG	2	I	<= 0.25	S	<= 0.25	S	<= 2	S
17175_5#22	GPS	ERS707935	Y	SOUTH AFRICA	2010	27	NP SWAB	Carriage	4088	N	33	#d86831	16F	#8f93ff	1	0	0	<= 0.03	S	S	<= 0.03	S	<= 0.06	S	<= 0.06	S	S	<= 0.5	S	S	<= 0.5	S	0.06	S	0.06	S	<= 1	S	<= 2	S	NEG	0.5	S	<= 0.25	S	<= 0.25	S	<= 2	S
17175_5#23	GPS	ERS707937	Y	SOUTH AFRICA	2010	30	NP SWAB	Carriage	11111	N	33	#d86831	16F	#8f93ff	1	0	0	<= 0.03	S	S	<= 0.03	S	<= 0.06	S	<= 0.06	S	S	<= 0.5	S	S	<= 0.5	S	0.06	S	0.06	S	<= 1	S	<= 2	S	NEG	0.5	S	<= 0.25	S	<= 0.25	S	<= 2	S
17175_5#34	GPS	ERS707959	Y	SOUTH AFRICA	2010	1	NP SWAB	Carriage	4088	Y	33	#d86831	16F	#8f93ff	1	0	0	<= 0.03	S	S	<= 0.03	S	<= 0.06	S	<= 0.06	S	S	<= 0.5	S	S	<= 0.5	S	8	R	0.06	S	<= 1	S	<= 2	S	NEG	0.5	S	<= 0.25	S	<= 0.25	S	<= 2	S
17175_5#45	GPS	ERS707983	Y	SOUTH AFRICA	2010	6	NP SWAB	Carriage	11113	N	33	#d86831	16F	#8f93ff	1	0	0	<= 0.03	S	S	<= 0.03	S	<= 0.06	S	<= 0.06	S	S	<= 0.5	S	S	<= 0.5	S	0.06	S	0.06	S	<= 1	S	<= 2	S	NEG	0.5	S	<= 0.25	S	<= 0.25	S	<= 2	S
15995_1#86	GPS	ERS638911	Y	SOUTH AFRICA	2009	25	NP SWAB	Carriage	5072	N	33	#d86831	16F	#8f93ff	1	0	0	<= 0.03	S	S	<= 0.03	S	<= 0.06	S	<= 0.06	S	S	<= 0.5	S	S	<= 0.5	S	0.06	S	0.06	S	<= 1	S	<= 2	S	NEG	0.5	S	<= 0.25	S	<= 0.25	S	<= 2	S
17175_5#61	GPS	ERS708015	Y	SOUTH AFRICA	2010	34	NP SWAB	Carriage	11113	N	33	#d86831	16F	#8f93ff	1	0	0	<= 0.03	S	S	<= 0.03	S	<= 0.06	S	<= 0.06	S	S	<= 0.5	S	S	<= 0.5	S	0.06	S	0.06	S	<= 1	S	<= 2	S	NEG	0.5	S	<= 0.25	S	<= 0.25	S	<= 2	S
17175_5#73	GPS	ERS708037	Y	SOUTH AFRICA	2010	3	NP SWAB	Carriage	5326	Y	114	#ba91dd	16F	#8f93ff	12	2	0	<= 0.03	S	S	<= 0.03	S	<= 0.06	S	<= 0.06	S	S	<= 0.5	S	S	<= 0.5	S	0.06	S	0.06	S	<= 1	S	<= 2	S	NEG	0.5	S	<= 0.25	S	<= 0.25	S	<= 2	S
17175_6#16	GPS	ERS708101	Y	SOUTH AFRICA	2010	3	NP SWAB	Carriage	4088	Y	33	#d86831	16F	#8f93ff	1	0	0	<= 0.03	S	S	<= 0.03	S	<= 0.06	S	<= 0.06	S	S	<= 0.5	S	S	<= 0.5	S	0.06	S	0.06	S	<= 1	S	<= 2	S	NEG	0.5	S	<= 0.25	S	<= 0.25	S	<= 2	S
17175_6#17	GPS	ERS708103	Y	SOUTH AFRICA	2010	_	NP SWAB	Carriage	9815	Y	207	#93a83c	16F	#8f93ff	12	0	0	<= 0.03	S	S	<= 0.03	S	<= 0.06	S	<= 0.06	S	S	<= 0.5	S	S	<= 0.5	S	0.06	S	0.06	S	<= 1	S	<= 2	S	NEG	2	I	<= 0.25	S	<= 0.25	S	<= 2	S
17175_6#36	GPS	ERS708141	Y	SOUTH AFRICA	2010	3	NP SWAB	Carriage	9568	Y	33	#d86831	16F	#8f93ff	1	0	0	<= 0.03	S	S	<= 0.03	S	<= 0.06	S	<= 0.06	S	S	<= 0.5	S	S	<= 0.5	S	0.06	S	0.06	S	<= 1	S	<= 2	S	NEG	0.5	S	<= 0.25	S	<= 0.25	S	<= 2	S
17175_6#41	GPS	ERS708152	Y	SOUTH AFRICA	2010	3	NP SWAB	Carriage	4088	Y	33	#d86831	16F	#8f93ff	1	0	0	<= 0.03	S	S	<= 0.03	S	<= 0.06	S	<= 0.06	S	S	<= 0.5	S	S	<= 0.5	S	0.06	S	0.06	S	<= 1	S	<= 2	S	NEG	2	I	<= 0.25	S	<= 0.25	S	<= 2	S
17175_6#47	GPS	ERS708163	Y	SOUTH AFRICA	2010	_	NP SWAB	Carriage	11771	Y	33	#d86831	16F	#8f93ff	1	0	0	<= 0.03	S	S	<= 0.03	S	<= 0.06	S	<= 0.06	S	S	<= 0.5	S	S	<= 0.5	S	0.06	S	0.06	S	<= 1	S	<= 2	S	NEG	0.5	S	<= 0.25	S	<= 0.25	S	<= 2	S
17175_6#75	GPS	ERS708224	Y	SOUTH AFRICA	2010	2	NP SWAB	Carriage	12143	Y	33	#d86831	16F	#8f93ff	1	0	0	<= 0.03	S	S	<= 0.03	S	<= 0.06	S	<= 0.06	S	S	<= 0.5	S	S	<= 0.5	S	0.06	S	0.06	S	<= 1	S	<= 2	S	NEG	0.5	S	<= 0.25	S	<= 0.25	S	<= 2	S
17175_6#83	GPS	ERS708241	Y	SOUTH AFRICA	2010	_	NP SWAB	Carriage	11090	Y	33	#d86831	16F	#8f93ff	NEW	272	19	0.12	R	S	0.12	S	<= 0.06	S	0.12	S	S	<= 0.5	S	S	<= 0.5	S	0.06	S	0.06	S	<= 1	S	<= 2	S	NEG	2	I	<= 0.25	S	<= 0.25	S	<= 2	S
17175_6#85	GPS	ERS708245	Y	SOUTH AFRICA	2010	30	NP SWAB	Carriage	10548	N	33	#d86831	16F	#8f93ff	1	0	0	<= 0.03	S	S	<= 0.03	S	<= 0.06	S	<= 0.06	S	S	<= 0.5	S	S	<= 0.5	S	0.06	S	0.06	S	<= 1	S	<= 2	S	NEG	2	I	<= 0.25	S	<= 0.25	S	<= 2	S
17175_6#87	GPS	ERS708249	Y	SOUTH AFRICA	2010	33	NP SWAB	Carriage	11120	N	46	#cb455e	16F	#8f93ff	19	46	NEW	0.25	R	S	0.25	S	0.12	S	0.12	S	S	<= 0.5	S	S	<= 0.5	S	0.06	S	0.06	S	<= 1	S	<= 2	S	NEG	2	I	<= 0.25	S	<= 0.25	S	<= 2	S
17150_5#3	GPS	ERS708263	Y	SOUTH AFRICA	2010	28	NP SWAB	Carriage	11772	N	33	#d86831	16F	#8f93ff	1	0	0	<= 0.03	S	S	<= 0.03	S	<= 0.06	S	<= 0.06	S	S	<= 0.5	S	S	<= 0.5	S	0.06	S	0.06	S	<= 1	S	<= 2	S	NEG	0.5	S	<= 0.25	S	<= 0.25	S	<= 2	S
17150_5#18	GPS	ERS708106	Y	SOUTH AFRICA	2010	7	NP SWAB	Carriage	5326	N	114	#ba91dd	16F	#8f93ff	12	4	0	<= 0.03	S	S	<= 0.03	S	<= 0.06	S	<= 0.06	S	S	<= 0.5	S	S	<= 0.5	S	0.06	S	0.06	S	<= 1	S	<= 2	S	NEG	>= 4	R	<= 0.25	S	<= 0.25	S	<= 2	S
17150_5#23	GPS	ERS708116	Y	SOUTH AFRICA	2013	31	NP SWAB	Carriage	10543	N	33	#d86831	16F	#8f93ff	1	1	NEW	0.25	R	S	0.06	S	<= 0.06	S	0.12	S	S	<= 0.5	S	S	<= 0.5	S	0.06	S	0.06	S	<= 1	S	<= 2	S	NEG	2	I	<= 0.25	S	<= 0.25	S	<= 2	S
17150_5#31	GPS	ERS708133	Y	SOUTH AFRICA	2013	3	NP SWAB	Carriage	10543	Y	33	#d86831	16F	#8f93ff	1	1	NEW	0.25	R	S	0.06	S	<= 0.06	S	0.12	S	S	<= 0.5	S	S	<= 0.5	S	0.06	S	0.06	S	<= 1	S	<= 2	S	NEG	2	I	<= 0.25	S	<= 0.25	S	<= 2	S
17150_5#73	GPS	ERS708215	Y	SOUTH AFRICA	2013	4	NP SWAB	Carriage	10543	Y	33	#d86831	16F	#8f93ff	1	1	NEW	0.25	R	S	0.06	S	<= 0.06	S	0.12	S	S	<= 0.5	S	S	<= 0.5	S	0.06	S	0.06	S	<= 1	S	<= 2	S	NEG	2	I	<= 0.25	S	<= 0.25	S	<= 2	S
17150_5#78	GPS	ERS708225	Y	SOUTH AFRICA	2010	_	NP SWAB	Carriage	4088	Y	33	#d86831	16F	#8f93ff	1	0	0	<= 0.03	S	S	<= 0.03	S	<= 0.06	S	<= 0.06	S	S	<= 0.5	S	S	<= 0.5	S	0.06	S	0.06	S	<= 1	S	<= 2	S	NEG	2	I	<= 0.25	S	<= 0.25	S	<= 2	S
17175_7#12	GPS	ERS708277	Y	SOUTH AFRICA	2013	3	NP SWAB	Carriage	10543	Y	33	#d86831	16F	#8f93ff	1	1	NEW	0.25	R	S	0.06	S	<= 0.06	S	0.12	S	S	<= 0.5	S	S	<= 0.5	S	0.06	S	0.06	S	<= 1	S	<= 2	S	NEG	2	I	<= 0.25	S	<= 0.25	S	<= 2	S
17175_7#27	GPS	ERS708306	Y	SOUTH AFRICA	2013	3	NP SWAB	Carriage	4088	Y	33	#d86831	16F	#8f93ff	1	0	0	<= 0.03	S	S	<= 0.03	S	<= 0.06	S	<= 0.06	S	S	<= 0.5	S	S	<= 0.5	S	0.06	S	0.06	S	<= 1	S	<= 2	S	NEG	0.5	S	<= 0.25	S	<= 0.25	S	<= 2	S
17138_3#10	GPS	ERS708632	Y	SOUTH AFRICA	2012	1	NP SWAB	Carriage	10592	Y	33	#d86831	16F	#8f93ff	1	0	0	<= 0.03	S	S	<= 0.03	S	<= 0.06	S	<= 0.06	S	S	<= 0.5	S	S	<= 0.5	S	0.06	S	0.06	S	<= 1	S	<= 2	S	NEG	0.5	S	<= 0.25	S	<= 0.25	S	<= 2	S
17138_3#18	GPS	ERS708474	Y	SOUTH AFRICA	2012	5	NP SWAB	Carriage	11072	N	33	#d86831	16F	#8f93ff	49	0	0	<= 0.03	S	S	<= 0.03	S	<= 0.06	S	<= 0.06	S	S	<= 0.5	S	S	<= 0.5	S	0.06	S	0.06	S	<= 1	S	<= 2	S	NEG	0.5	S	<= 0.25	S	<= 0.25	S	<= 2	S
17138_3#26	GPS	ERS708491	Y	SOUTH AFRICA	2012	3	NP SWAB	Carriage	5326	Y	114	#ba91dd	16F	#8f93ff	12	2	0	<= 0.03	S	S	<= 0.03	S	<= 0.06	S	<= 0.06	S	S	<= 0.5	S	S	<= 0.5	S	0.06	S	0.06	S	<= 1	S	<= 2	S	NEG	0.5	S	<= 0.25	S	<= 0.25	S	<= 2	S
17138_3#35	GPS	ERS708510	Y	SOUTH AFRICA	2012	4	NP SWAB	Carriage	7888	Y	33	#d86831	16F	#8f93ff	1	0	0	<= 0.03	S	S	<= 0.03	S	<= 0.06	S	<= 0.06	S	S	<= 0.5	S	S	<= 0.5	S	0.06	S	0.06	S	<= 1	S	<= 2	S	NEG	0.5	S	<= 0.25	S	<= 0.25	S	<= 2	S
17138_4#20	GPS	ERS708657	Y	SOUTH AFRICA	2012	_	NP SWAB	Carriage	11771	Y	33	#d86831	16F	#8f93ff	1	0	0	<= 0.03	S	S	<= 0.03	S	<= 0.06	S	<= 0.06	S	S	<= 0.5	S	S	<= 0.5	S	0.06	S	0.06	S	<= 1	S	<= 2	S	NEG	0.5	S	<= 0.25	S	<= 0.25	S	<= 2	S
17138_4#22	GPS	ERS708659	Y	SOUTH AFRICA	2012	_	NP SWAB	Carriage	11079	Y	46	#cb455e	16F	#8f93ff	19	6	NEW	0.06	S	S	0.06	S	<= 0.06	S	0.12	S	S	<= 0.5	S	S	<= 0.5	S	0.06	S	0.06	S	<= 1	S	<= 2	S	NEG	2	I	<= 0.25	S	<= 0.25	S	<= 2	S
17138_4#27	GPS	ERS708664	Y	SOUTH AFRICA	2012	_	NP SWAB	Carriage	11080	Y	33	#d86831	16F	#8f93ff	NEW	0	19	0.06	S	S	<= 0.03	S	<= 0.06	S	0.12	S	S	<= 0.5	S	S	<= 0.5	S	0.06	S	0.06	S	<= 1	S	<= 2	S	NEG	2	I	<= 0.25	S	<= 0.25	S	<= 2	S
17138_4#43	GPS	ERS708680	Y	SOUTH AFRICA	2012	6	NP SWAB	Carriage	10543	N	33	#d86831	16F	#8f93ff	1	1	NEW	0.25	R	S	0.06	S	<= 0.06	S	0.12	S	S	<= 0.5	S	S	<= 0.5	S	0.06	S	0.06	S	<= 1	S	<= 2	S	NEG	2	I	<= 0.25	S	<= 0.25	S	<= 2	S
17138_4#47	GPS	ERS708684	Y	SOUTH AFRICA	2012	_	NP SWAB	Carriage	4088	Y	33	#d86831	16F	#8f93ff	1	0	0	<= 0.03	S	S	<= 0.03	S	<= 0.06	S	<= 0.06	S	S	<= 0.5	S	S	<= 0.5	S	0.06	S	0.06	S	<= 1	S	<= 2	S	NEG	0.5	S	<= 0.25	S	<= 0.25	S	<= 2	S
17138_4#67	GPS	ERS708704	Y	SOUTH AFRICA	2012	8	NP SWAB	Carriage	10543	N	33	#d86831	16F	#8f93ff	1	1	NEW	0.25	R	S	0.06	S	<= 0.06	S	0.12	S	S	<= 0.5	S	S	<= 0.5	S	8	R	0.06	S	<= 1	S	<= 2	S	NEG	2	I	<= 0.25	S	<= 0.25	S	<= 2	S
17138_4#90	GPS	ERS708727	Y	SOUTH AFRICA	2012	_	NP SWAB	Carriage	7888	Y	33	#d86831	16F	#8f93ff	1	0	0	<= 0.03	S	S	<= 0.03	S	<= 0.06	S	<= 0.06	S	S	<= 0.5	S	S	<= 0.5	S	0.06	S	0.06	S	<= 1	S	<= 2	S	NEG	0.5	S	<= 0.25	S	<= 0.25	S	<= 2	S
15841_1#66	GPS	ERS638857	Y	SOUTH AFRICA	2009	6	NP SWAB	Carriage	5072	N	33	#d86831	16F	#8f93ff	1	0	0	<= 0.03	S	S	<= 0.03	S	<= 0.06	S	<= 0.06	S	S	<= 0.5	S	S	<= 0.5	S	0.06	S	0.06	S	<= 1	S	<= 2	S	NEG	0.5	S	<= 0.25	S	<= 0.25	S	<= 2	S
15841_1#74	GPS	ERS638868	Y	SOUTH AFRICA	2009	1	NP SWAB	Carriage	5072	Y	33	#d86831	16F	#8f93ff	1	0	0	<= 0.03	S	S	<= 0.03	S	<= 0.06	S	<= 0.06	S	S	<= 0.5	S	S	<= 0.5	S	0.06	S	0.06	S	<= 1	S	<= 2	S	NEG	0.5	S	<= 0.25	S	<= 0.25	S	<= 2	S
15731_8#90	GPS	ERS638725	Y	SOUTH AFRICA	2009	5	NP SWAB	Carriage	10548	N	33	#d86831	16F	#8f93ff	1	0	0	<= 0.03	S	S	<= 0.03	S	<= 0.06	S	<= 0.06	S	S	<= 0.5	S	S	<= 0.5	S	0.06	S	0.06	S	<= 1	S	<= 2	S	NEG	2	I	<= 0.25	S	<= 0.25	S	<= 2	S
15731_8#3	GPS	ERS638638	Y	SOUTH AFRICA	2009	5	NP SWAB	Carriage	10548	N	33	#d86831	16F	#8f93ff	1	0	0	<= 0.03	S	S	<= 0.03	S	<= 0.06	S	<= 0.06	S	S	<= 0.5	S	S	<= 0.5	S	0.06	S	0.06	S	<= 1	S	<= 2	S	NEG	2	I	<= 0.25	S	<= 0.25	S	<= 2	S
15841_5#4	GPS	ERS638924	Y	SOUTH AFRICA	2011	1	NP SWAB	Carriage	10543	Y	33	#d86831	16F	#8f93ff	1	1	NEW	0.25	R	S	0.06	S	<= 0.06	S	0.12	S	S	<= 0.5	S	S	<= 0.5	S	0.06	S	0.06	S	<= 1	S	<= 2	S	NEG	2	I	<= 0.25	S	<= 0.25	S	<= 2	S
15841_5#55	GPS	ERS638975	Y	SOUTH AFRICA	2011	3	NP SWAB	Carriage	5072	Y	33	#d86831	16F	#8f93ff	1	0	2	<= 0.03	S	S	<= 0.03	S	<= 0.06	S	<= 0.06	S	S	<= 0.5	S	S	<= 0.5	S	0.06	S	0.06	S	<= 1	S	<= 2	S	NEG	2	I	<= 0.25	S	<= 0.25	S	<= 2	S
15873_1#58	GPS	ERS639168	Y	SOUTH AFRICA	2011	1	NP SWAB	Carriage	10651	Y	33	#d86831	16F	#8f93ff	1	0	0	<= 0.03	S	S	<= 0.03	S	<= 0.06	S	<= 0.06	S	S	<= 0.5	S	S	<= 0.5	S	0.06	S	0.06	S	<= 1	S	<= 2	S	NEG	2	I	<= 0.25	S	<= 0.25	S	<= 2	S
15873_1#27	GPS	ERS639137	Y	SOUTH AFRICA	2011	4	NP SWAB	Carriage	4088	Y	33	#d86831	16F	#8f93ff	1	0	0	<= 0.03	S	S	<= 0.03	S	<= 0.06	S	<= 0.06	S	S	<= 0.5	S	S	<= 0.5	S	0.06	S	0.06	S	<= 1	S	<= 2	S	NEG	0.5	S	<= 0.25	S	<= 0.25	S	<= 2	S
15873_1#69	GPS	ERS639179	Y	SOUTH AFRICA	2011	1	NP SWAB	Carriage	5072	Y	33	#d86831	16F	#8f93ff	1	0	0	<= 0.03	S	S	<= 0.03	S	<= 0.06	S	<= 0.06	S	S	<= 0.5	S	S	<= 0.5	S	0.06	S	0.06	S	<= 1	S	<= 2	S	NEG	0.5	S	<= 0.25	S	<= 0.25	S	<= 2	S
15731_8#45	GPS	ERS638680	Y	SOUTH AFRICA	2009	5	NP SWAB	Carriage	12592	N	33	#d86831	16F	#8f93ff	1	0	0	<= 0.03	S	S	<= 0.03	S	<= 0.06	S	<= 0.06	S	S	<= 0.5	S	S	<= 0.5	S	0.06	S	0.06	S	<= 1	S	<= 2	S	NEG	2	I	<= 0.25	S	<= 0.25	S	<= 2	S
15873_1#70	GPS	ERS639180	Y	SOUTH AFRICA	2009	8	NP SWAB	Carriage	5072	N	33	#d86831	16F	#8f93ff	1	0	0	<= 0.03	S	S	<= 0.03	S	<= 0.06	S	<= 0.06	S	S	<= 0.5	S	S	<= 0.5	S	0.06	S	0.06	S	<= 1	S	<= 2	S	NEG	0.5	S	<= 0.25	S	<= 0.25	S	<= 2	S
15873_1#48	GPS	ERS639158	Y	SOUTH AFRICA	2011	14	NP SWAB	Carriage	10543	N	33	#d86831	16F	#8f93ff	1	1	NEW	0.25	R	S	0.06	S	<= 0.06	S	0.12	S	S	<= 0.5	S	S	<= 0.5	S	0.06	S	0.06	S	<= 1	S	<= 2	S	NEG	2	I	<= 0.25	S	<= 0.25	S	<= 2	S
15841_2#17	GPS	ERS639216	Y	SOUTH AFRICA	2011	20	NP SWAB	Carriage	10651	N	33	#d86831	16F	#8f93ff	1	0	0	<= 0.03	S	S	<= 0.03	S	<= 0.06	S	<= 0.06	S	S	<= 0.5	S	S	<= 0.5	S	0.06	S	0.06	S	<= 1	S	<= 2	S	NEG	2	I	<= 0.25	S	<= 0.25	S	<= 2	S
15841_2#11	GPS	ERS639208	Y	SOUTH AFRICA	2011	10	NP SWAB	Carriage	10543	N	33	#d86831	16F	#8f93ff	1	1	NEW	0.25	R	S	0.06	S	<= 0.06	S	0.12	S	S	<= 0.5	S	S	<= 0.5	S	0.06	S	0.06	S	<= 1	S	<= 2	S	NEG	2	I	<= 0.25	S	<= 0.25	S	<= 2	S
15841_2#19	GPS	ERS639219	Y	SOUTH AFRICA	2011	1	NP SWAB	Carriage	10543	Y	33	#d86831	16F	#8f93ff	1	1	NEW	0.25	R	S	0.06	S	<= 0.06	S	0.12	S	S	<= 0.5	S	S	<= 0.5	S	0.06	S	0.06	S	<= 1	S	<= 2	S	NEG	2	I	<= 0.25	S	<= 0.25	S	<= 2	S
15841_2#88	GPS	ERS639294	Y	SOUTH AFRICA	2011	1	NP SWAB	Carriage	5326	Y	114	#ba91dd	16F	#8f93ff	12	2	0	<= 0.03	S	S	<= 0.03	S	<= 0.06	S	<= 0.06	S	S	<= 0.5	S	S	<= 0.5	S	0.06	S	0.06	S	<= 1	S	<= 2	S	NEG	0.5	S	<= 0.25	S	<= 0.25	S	<= 2	S
15841_3#41	GPS	ERS639789	Y	SOUTH AFRICA	2011	4	NP SWAB	Carriage	5072	Y	33	#d86831	16F	#8f93ff	1	0	0	<= 0.03	S	S	<= 0.03	S	<= 0.06	S	<= 0.06	S	S	<= 0.5	S	S	<= 0.5	S	0.06	S	0.06	S	<= 1	S	<= 2	S	NEG	0.5	S	<= 0.25	S	<= 0.25	S	<= 2	S
15841_3#3	GPS	ERS639751	Y	SOUTH AFRICA	2011	10	NP SWAB	Carriage	10667	N	33	#d86831	16F	#8f93ff	1	0	0	<= 0.03	S	S	<= 0.03	S	<= 0.06	S	<= 0.06	S	S	<= 0.5	S	S	<= 0.5	S	0.06	S	0.06	S	<= 1	S	<= 2	S	NEG	2	I	<= 0.25	S	<= 0.25	S	<= 2	S
15841_3#43	GPS	ERS639791	Y	SOUTH AFRICA	2011	1	NP SWAB	Carriage	10548	Y	33	#d86831	16F	#8f93ff	1	0	0	<= 0.03	S	S	<= 0.03	S	<= 0.06	S	<= 0.06	S	S	<= 0.5	S	S	<= 0.5	S	0.06	S	0.06	S	<= 1	S	<= 2	S	NEG	2	I	<= 0.25	S	<= 0.25	S	<= 2	S
15841_3#75	GPS	ERS639823	Y	SOUTH AFRICA	2011	2	NP SWAB	Carriage	4088	Y	33	#d86831	16F	#8f93ff	1	0	0	<= 0.03	S	S	<= 0.03	S	<= 0.06	S	<= 0.06	S	S	<= 0.5	S	S	<= 0.5	S	0.06	S	0.06	S	<= 1	S	<= 2	S	NEG	0.5	S	<= 0.25	S	<= 0.25	S	<= 2	S
15841_3#68	GPS	ERS639816	Y	SOUTH AFRICA	2011	1	NP SWAB	Carriage	5326	Y	114	#ba91dd	16F	#8f93ff	12	2	0	<= 0.03	S	S	<= 0.03	S	<= 0.06	S	<= 0.06	S	S	<= 0.5	S	S	<= 0.5	S	Flag	Flag	Flag	Flag	Flag	Flag	Flag	Flag	Flag	0.5	S	<= 0.25	S	<= 0.25	S	<= 2	S
15841_3#13	GPS	ERS639761	Y	SOUTH AFRICA	2011	_	NP SWAB	Carriage	10670	Y	33	#d86831	16F	#8f93ff	1	0	0	<= 0.03	S	S	<= 0.03	S	<= 0.06	S	<= 0.06	S	S	<= 0.5	S	S	<= 0.5	S	0.06	S	0.06	S	<= 1	S	<= 2	S	NEG	2	I	<= 0.25	S	<= 0.25	S	<= 2	S
15841_3#22	GPS	ERS639770	Y	SOUTH AFRICA	2011	2	NP SWAB	Carriage	5072	Y	33	#d86831	16F	#8f93ff	1	0	0	<= 0.03	S	S	<= 0.03	S	<= 0.06	S	<= 0.06	S	S	<= 0.5	S	S	<= 0.5	S	0.06	S	0.06	S	<= 1	S	<= 2	S	NEG	0.5	S	<= 0.25	S	<= 0.25	S	<= 2	S
15841_3#78	GPS	ERS639826	Y	SOUTH AFRICA	2011	1	NP SWAB	Carriage	10543	Y	33	#d86831	16F	#8f93ff	1	1	NEW	0.25	R	S	0.06	S	<= 0.06	S	0.12	S	S	<= 0.5	S	S	<= 0.5	S	0.06	S	0.06	S	<= 1	S	<= 2	S	NEG	>= 4	R	<= 0.25	S	<= 0.25	S	<= 2	S
15841_3#47	GPS	ERS639795	Y	SOUTH AFRICA	2011	1	NP SWAB	Carriage	5326	Y	114	#ba91dd	16F	#8f93ff	12	2	0	<= 0.03	S	S	<= 0.03	S	<= 0.06	S	<= 0.06	S	S	<= 0.5	S	S	<= 0.5	S	0.06	S	0.06	S	<= 1	S	<= 2	S	NEG	0.5	S	<= 0.25	S	<= 0.25	S	<= 2	S
15731_8#23	GPS	ERS638658	Y	SOUTH AFRICA	2009	1	NP SWAB	Carriage	4088	Y	33	#d86831	16F	#8f93ff	1	0	0	<= 0.03	S	S	<= 0.03	S	<= 0.06	S	<= 0.06	S	S	<= 0.5	S	S	<= 0.5	S	0.06	S	0.06	S	<= 1	S	<= 2	S	NEG	0.5	S	<= 0.25	S	<= 0.25	S	<= 2	S
15841_4#65	GPS	ERS639908	Y	SOUTH AFRICA	2011	1	NP SWAB	Carriage	10543	Y	33	#d86831	16F	#8f93ff	1	1	NEW	0.25	R	S	0.06	S	<= 0.06	S	0.12	S	S	<= 0.5	S	S	<= 0.5	S	0.06	S	0.06	S	<= 1	S	<= 2	S	NEG	2	I	<= 0.25	S	<= 0.25	S	<= 2	S
15841_4#20	GPS	ERS639863	Y	SOUTH AFRICA	2011	5	NP SWAB	Carriage	10950	N	33	#d86831	16F	#8f93ff	1	0	0	<= 0.03	S	S	<= 0.03	S	<= 0.06	S	<= 0.06	S	S	<= 0.5	S	S	<= 0.5	S	0.06	S	0.06	S	<= 1	S	<= 2	S	NEG	0.5	S	<= 0.25	S	<= 0.25	S	<= 2	S
15841_4#29	GPS	ERS639872	Y	SOUTH AFRICA	2011	9	NP SWAB	Carriage	4088	N	33	#d86831	16F	#8f93ff	1	0	0	<= 0.03	S	S	<= 0.03	S	<= 0.06	S	<= 0.06	S	S	<= 0.5	S	S	<= 0.5	S	0.06	S	0.06	S	<= 1	S	<= 2	S	NEG	2	I	<= 0.25	S	<= 0.25	S	<= 2	S
15841_4#46	GPS	ERS639889	Y	SOUTH AFRICA	2013	1	NP SWAB	Carriage	10635	Y	33	#d86831	16F	#8f93ff	1	0	0	<= 0.03	S	S	<= 0.03	S	<= 0.06	S	<= 0.06	S	S	<= 0.5	S	S	<= 0.5	S	0.06	S	0.06	S	<= 1	S	<= 2	S	NEG	0.5	S	<= 0.25	S	<= 0.25	S	<= 2	S
15841_4#71	GPS	ERS639914	Y	SOUTH AFRICA	2013	4	NP SWAB	Carriage	10543	Y	33	#d86831	16F	#8f93ff	1	1	NEW	0.25	R	S	0.06	S	<= 0.06	S	0.12	S	S	<= 0.5	S	S	<= 0.5	S	0.06	S	0.06	S	<= 1	S	<= 2	S	NEG	2	I	<= 0.25	S	<= 0.25	S	<= 2	S
15841_4#72	GPS	ERS639915	Y	SOUTH AFRICA	2013	_	NP SWAB	Carriage	9815	Y	207	#93a83c	16F	#8f93ff	12	0	0	<= 0.03	S	S	<= 0.03	S	<= 0.06	S	<= 0.06	S	S	<= 0.5	S	S	<= 0.5	S	0.06	S	0.06	S	<= 1	S	<= 2	S	NEG	2	I	<= 0.25	S	<= 0.25	S	<= 2	S
15995_1#170	GPS	ERS640012	Y	SOUTH AFRICA	2013	10	NP SWAB	Carriage	10670	N	33	#d86831	16F	#8f93ff	1	0	0	<= 0.03	S	S	<= 0.03	S	<= 0.06	S	<= 0.06	S	S	<= 0.5	S	S	<= 0.5	S	0.06	S	0.06	S	<= 1	S	<= 2	S	NEG	2	I	<= 0.25	S	<= 0.25	S	<= 2	S
15995_1#179	GPS	ERS640021	Y	SOUTH AFRICA	2013	10	NP SWAB	Carriage	10635	N	33	#d86831	16F	#8f93ff	1	0	0	<= 0.03	S	S	<= 0.03	S	<= 0.06	S	<= 0.06	S	S	<= 0.5	S	S	<= 0.5	S	0.06	S	0.06	S	<= 1	S	<= 2	S	NEG	0.5	S	<= 0.25	S	<= 0.25	S	<= 2	S
15995_1#100	GPS	ERS639942	Y	SOUTH AFRICA	2013	1	NP SWAB	Carriage	10548	Y	33	#d86831	16F	#8f93ff	1	0	0	<= 0.03	S	S	<= 0.03	S	<= 0.06	S	<= 0.06	S	S	<= 0.5	S	S	<= 0.5	S	0.06	S	0.06	S	<= 1	S	<= 2	S	NEG	2	I	<= 0.25	S	<= 0.25	S	<= 2	S
15995_1#117	GPS	ERS639959	Y	SOUTH AFRICA	2013	1	NP SWAB	Carriage	4088	Y	33	#d86831	16F	#8f93ff	1	0	0	<= 0.03	S	S	<= 0.03	S	<= 0.06	S	<= 0.06	S	S	<= 0.5	S	S	<= 0.5	S	0.06	S	0.06	S	<= 1	S	<= 2	S	NEG	0.5	S	<= 0.25	S	<= 0.25	S	<= 2	S
15995_1#165	GPS	ERS640007	Y	SOUTH AFRICA	2013	_	NP SWAB	Carriage	10981	Y	33	#d86831	16F	#8f93ff	1	0	387	0.06	S	S	<= 0.03	S	<= 0.06	S	0.12	S	S	<= 0.5	S	S	<= 0.5	S	0.06	S	0.06	S	<= 1	S	<= 2	S	NEG	0.5	S	<= 0.25	S	<= 0.25	S	<= 2	S
15995_1#152	GPS	ERS639994	Y	SOUTH AFRICA	2013	1	NP SWAB	Carriage	10543	Y	33	#d86831	16F	#8f93ff	1	1	NEW	0.25	R	S	0.06	S	<= 0.06	S	0.12	S	S	<= 0.5	S	S	<= 0.5	S	0.06	S	0.06	S	<= 1	S	<= 2	S	NEG	2	I	<= 0.25	S	<= 0.25	S	<= 2	S
15995_1#160	GPS	ERS640002	Y	SOUTH AFRICA	2013	14	NP SWAB	Carriage	10543	N	33	#d86831	16F	#8f93ff	1	1	NEW	0.25	R	S	0.06	S	<= 0.06	S	0.12	S	S	<= 0.5	S	S	<= 0.5	S	0.06	S	0.06	S	<= 1	S	<= 2	S	NEG	2	I	<= 0.25	S	<= 0.25	S	<= 2	S
15995_1#168	GPS	ERS640010	Y	SOUTH AFRICA	2013	_	NP SWAB	Carriage	10543	Y	33	#d86831	16F	#8f93ff	1	1	NEW	0.25	R	S	0.06	S	<= 0.06	S	0.12	S	S	<= 0.5	S	S	<= 0.5	S	0.06	S	0.06	S	<= 1	S	<= 2	S	NEG	2	I	<= 0.25	S	<= 0.25	S	<= 2	S
15995_2#17	GPS	ERS640050	Y	SOUTH AFRICA	2013	_	NP SWAB	Carriage	8827	Y	114	#ba91dd	16F	#8f93ff	1	4	0	<= 0.03	S	S	<= 0.03	S	<= 0.06	S	<= 0.06	S	S	<= 0.5	S	S	<= 0.5	S	0.06	S	0.06	S	<= 1	S	<= 2	S	NEG	2	I	<= 0.25	S	<= 0.25	S	<= 2	S
15995_2#49	GPS	ERS640082	Y	SOUTH AFRICA	2013	1	NP SWAB	Carriage	4088	Y	33	#d86831	16F	#8f93ff	1	0	0	<= 0.03	S	S	<= 0.03	S	<= 0.06	S	<= 0.06	S	S	<= 0.5	S	S	<= 0.5	S	0.06	S	0.06	S	<= 1	S	<= 2	S	NEG	0.5	S	<= 0.25	S	<= 0.25	S	<= 2	S
15995_2#18	GPS	ERS640051	Y	SOUTH AFRICA	2013	1	NP SWAB	Carriage	7888	Y	33	#d86831	16F	#8f93ff	1	0	0	<= 0.03	S	S	<= 0.03	S	<= 0.06	S	<= 0.06	S	S	<= 0.5	S	S	<= 0.5	S	0.06	S	0.06	S	<= 1	S	<= 2	S	NEG	0.5	S	<= 0.25	S	<= 0.25	S	<= 2	S
15995_2#26	GPS	ERS640059	Y	SOUTH AFRICA	2013	1	NP SWAB	Carriage	5072	Y	33	#d86831	16F	#8f93ff	1	0	0	<= 0.03	S	S	<= 0.03	S	<= 0.06	S	<= 0.06	S	S	<= 0.5	S	S	<= 0.5	S	0.06	S	0.06	S	<= 1	S	<= 2	S	NEG	0.5	S	<= 0.25	S	<= 0.25	S	<= 2	S
15995_2#90	GPS	ERS640123	Y	SOUTH AFRICA	2013	28	NP SWAB	Carriage	7888	N	33	#d86831	16F	#8f93ff	1	0	0	<= 0.03	S	S	<= 0.03	S	<= 0.06	S	<= 0.06	S	S	<= 0.5	S	S	<= 0.5	S	0.06	S	0.06	S	<= 1	S	<= 2	S	NEG	0.5	S	<= 0.25	S	<= 0.25	S	<= 2	S
15995_2#92	GPS	ERS640125	Y	SOUTH AFRICA	2013	3	NP SWAB	Carriage	4088	Y	33	#d86831	16F	#8f93ff	1	0	0	<= 0.03	S	S	<= 0.03	S	<= 0.06	S	<= 0.06	S	S	<= 0.5	S	S	<= 0.5	S	0.06	S	0.06	S	<= 1	S	<= 2	S	NEG	0.5	S	<= 0.25	S	<= 0.25	S	<= 2	S
11657_8#41	GPS	ERS356571	Y	PERU	2006	16	BLOOD	IPD	6149	N	158	#7c9032	16F	#8f93ff	37	4	2	<= 0.03	S	S	<= 0.03	S	<= 0.06	S	<= 0.06	S	S	<= 0.5	S	S	<= 0.5	S	0.06	S	0.06	S	<= 1	S	<= 2	S	NEG	0.5	S	<= 0.25	S	<= 0.25	S	<= 2	S
13154_2#82	GPS	ERS437083	Y	PERU	2008	13	NP SWAB	Carriage	6336	N	348	#b27a2d	16F	#8f93ff	0	2	0	<= 0.03	S	S	<= 0.03	S	<= 0.06	S	<= 0.06	S	S	<= 0.5	S	S	<= 0.5	S	0.06	S	0.06	S	<= 1	S	<= 2	S	NEG	0.5	S	<= 0.25	S	<= 0.25	S	<= 2	S
11511_8#94	GPS	ERS356732	Y	PERU	2010	62	CSF	IPD	5673	N	348	#b27a2d	16F	#8f93ff	0	2	0	<= 0.03	S	S	<= 0.03	S	<= 0.06	S	<= 0.06	S	S	<= 0.5	S	S	<= 0.5	S	0.06	S	0.06	S	<= 1	S	<= 2	S	NEG	0.5	S	> 8	R	>= 1	R	<= 2	S
12837_5#71	GPS	ERS429012	Y	SOUTH AFRICA	2005	4	BLOOD	IPD	10584	Y	46	#cb455e	16F	#8f93ff	0	6	NEW	0.06	S	S	0.06	S	<= 0.06	S	0.12	S	S	<= 0.5	S	S	<= 0.5	S	0.06	S	0.06	S	<= 1	S	<= 2	S	NEG	2	I	<= 0.25	S	<= 0.25	S	<= 2	S
12837_1#32	GPS	ERS428621	Y	SOUTH AFRICA	2005	37	PLEURAL FLUID	IPD	4088	N	33	#d86831	16F	#8f93ff	1	0	0	<= 0.03	S	S	<= 0.03	S	<= 0.06	S	<= 0.06	S	S	<= 0.5	S	S	<= 0.5	S	0.06	S	0.06	S	<= 1	S	<= 2	S	neg	0.5	S	<= 0.25	S	<= 0.25	S	<= 2	S
12837_4#4	GPS	ERS428857	Y	SOUTH AFRICA	2006	3	BLOOD	IPD	12530	Y	114	#ba91dd	16F	#8f93ff	12	4	0	<= 0.03	S	S	<= 0.03	S	<= 0.06	S	<= 0.06	S	S	<= 0.5	S	S	<= 0.5	S	0.06	S	0.06	S	<= 1	S	<= 2	S	neg	>= 4	R	<= 0.25	S	<= 0.25	S	<= 2	S
12837_4#47	GPS	ERS428900	Y	SOUTH AFRICA	2006	24	BLOOD	IPD	4088	N	33	#d86831	16F	#8f93ff	NEW	0	19	0.06	S	S	<= 0.03	S	<= 0.06	S	0.12	S	S	<= 0.5	S	S	<= 0.5	S	0.06	S	0.06	S	<= 1	S	<= 2	S	NEG	>= 4	R	<= 0.25	S	<= 0.25	S	<= 2	S
12837_5#26	GPS	ERS428967	Y	SOUTH AFRICA	2006	6	CSF	IPD	10584	N	46	#cb455e	16F	#8f93ff	0	6	NEW	<= 0.03	S	S	<= 0.03	S	<= 0.06	S	<= 0.06	S	S	<= 0.5	S	S	<= 0.5	S	0.06	S	0.06	S	<= 1	S	<= 2	S	NEG	0.5	S	<= 0.25	S	<= 0.25	S	<= 2	S
28328_1#329	DK	ERS2893783	N	SOUTH AFRICA	2016		NP SWAB	Carriage			46	#cb455e	16F	#8f93ff
25123_3#175	DK	ERS2074287	N	SOUTH AFRICA	2012		NP SWAB	Carriage			46	#cb455e	16F	#8f93ff
33815_1#242	DK	ERS4264157	N	SOUTH AFRICA	2013		NP SWAB	Carriage			49	#958031	16F	#8f93ff
25123_3#120	DK	ERS2074227	N	SOUTH AFRICA	2013		NP SWAB	Carriage			46	#cb455e	16F	#8f93ff
34154_1#60	DK	ERS4264299	N	SOUTH AFRICA	2013		NP SWAB	Carriage			49	#958031	16F	#8f93ff
25108_8#200	DK	ERS2073900	N	SOUTH AFRICA	2013		NP SWAB	Carriage			46	#cb455e	16F	#8f93ff
25108_8#252	DK	ERS2073961	N	SOUTH AFRICA	2013		NP SWAB	Carriage			46	#cb455e	16F	#8f93ff
34154_1#162	DK	ERS4264446	N	SOUTH AFRICA	2013		NP SWAB	Carriage			49	#958031	16F	#8f93ff
33815_1#151	DK	ERS4264000	N	SOUTH AFRICA	2013		NP SWAB	Carriage			49	#958031	16F	#8f93ff
25499_1#188	DK	ERS2884221	N	SOUTH AFRICA	2013		NP SWAB	Carriage			46	#cb455e	16F	#8f93ff
25499_1#100	DK	ERS2884651	N	SOUTH AFRICA	2013		NP SWAB	Carriage			46	#cb455e	16F	#8f93ff
33815_1#219	DK	ERS4264151	N	SOUTH AFRICA	2012		NP SWAB	Carriage			49	#958031	16F	#8f93ff
26034_5#83	DK	ERS2470242	N	SOUTH AFRICA	2014		NP SWAB	Carriage			46	#cb455e	16F	#8f93ff
27385_1#234	DK	ERS2746465	N	SOUTH AFRICA	2014		NP SWAB	Carriage			46	#cb455e	16F	#8f93ff
34873_1#265	DK	ERS4264278	N	SOUTH AFRICA	2013		NP SWAB	Carriage			47	#b4b270	16F	#8f93ff
28630_7#180	DK	ERS2895577	N	SOUTH AFRICA	2017		NP SWAB	Carriage			46	#cb455e	16F	#8f93ff
27536_1#301	DK	ERS2746818	N	SOUTH AFRICA	2014		NP SWAB	Carriage			46	#cb455e	16F	#8f93ff
26034_4#249	DK	ERS2470015	N	SOUTH AFRICA	2014		NP SWAB	Carriage			33	#d86831	16F	#8f93ff
25108_8#370	DK	ERS2074084	N	SOUTH AFRICA	2013		NP SWAB	Carriage			46	#cb455e	16F	#8f93ff
25123_3#15	DK	ERS2074116	N	SOUTH AFRICA	2013		NP SWAB	Carriage			46	#cb455e	16F	#8f93ff
25123_3#54	DK	ERS2074156	N	SOUTH AFRICA	2013		NP SWAB	Carriage			46	#cb455e	16F	#8f93ff
25108_8#299	DK	ERS2074016	N	SOUTH AFRICA	2013		NP SWAB	Carriage			46	#cb455e	16F	#8f93ff
25108_8#216	DK	ERS2073919	N	SOUTH AFRICA	2013		NP SWAB	Carriage			46	#cb455e	16F	#8f93ff
33815_1#257	DK	ERS4264159	N	SOUTH AFRICA	2013		NP SWAB	Carriage			49	#958031	16F	#8f93ff
33947_1#341	DK	ERS4264101	N	SOUTH AFRICA	2013		NP SWAB	Carriage			49	#958031	16F	#8f93ff
26034_5#204	DK	ERS2470363	N	SOUTH AFRICA	2014		NP SWAB	Carriage			46	#cb455e	16F	#8f93ff
25237_3#112	DK	ERS2074612	N	SOUTH AFRICA	2013		NP SWAB	Carriage			33	#d86831	16F	#8f93ff
34154_1#42	DK	ERS4264624	N	SOUTH AFRICA	2014		NP SWAB	Carriage			49	#958031	16F	#8f93ff
33947_1#366	DK	ERS4264949	N	SOUTH AFRICA	2015		NP SWAB	Carriage			49	#958031	16F	#8f93ff
25123_3#235	DK	ERS2074348	N	SOUTH AFRICA	2012		NP SWAB	Carriage			46	#cb455e	16F	#8f93ff
25123_3#99	DK	ERS2074203	N	SOUTH AFRICA	2012		NP SWAB	Carriage			46	#cb455e	16F	#8f93ff
25123_3#94	DK	ERS2074198	N	SOUTH AFRICA	2013		NP SWAB	Carriage			46	#cb455e	16F	#8f93ff
25123_3#98	DK	ERS2074202	N	SOUTH AFRICA	2013		NP SWAB	Carriage			46	#cb455e	16F	#8f93ff
25123_3#136	DK	ERS2074243	N	SOUTH AFRICA	2013		NP SWAB	Carriage			46	#cb455e	16F	#8f93ff
25123_3#3	DK	ERS2074104	N	SOUTH AFRICA	2013		NP SWAB	Carriage			46	#cb455e	16F	#8f93ff
25123_3#47	DK	ERS2074149	N	SOUTH AFRICA	2013		NP SWAB	Carriage			46	#cb455e	16F	#8f93ff
25123_3#73	DK	ERS2074177	N	SOUTH AFRICA	2013		NP SWAB	Carriage			46	#cb455e	16F	#8f93ff
25108_8#310	DK	ERS2074029	N	SOUTH AFRICA	2013		NP SWAB	Carriage			46	#cb455e	16F	#8f93ff
25580_8#29	DK	ERS2884841	N	SOUTH AFRICA	2013		NP SWAB	Carriage			46	#cb455e	16F	#8f93ff
27536_2#270	DK	ERS2746915	N	SOUTH AFRICA	2014		NP SWAB	Carriage			46	#cb455e	16F	#8f93ff
27385_1#179	DK	ERS2746083	N	SOUTH AFRICA	2014		NP SWAB	Carriage			33	#d86831	16F	#8f93ff
27536_1#341	DK	ERS2746726	N	SOUTH AFRICA	2014		NP SWAB	Carriage			46	#cb455e	16F	#8f93ff
27644_7#345	DK	ERS2747685	N	SOUTH AFRICA	2014		NP SWAB	Carriage			46	#cb455e	16F	#8f93ff
27536_2#379	DK	ERS2746944	N	SOUTH AFRICA	2014		NP SWAB	Carriage			33	#d86831	16F	#8f93ff
27463_1#272	DK	ERS2750141	N	SOUTH AFRICA	2015		NP SWAB	Carriage			46	#cb455e	16F	#8f93ff
25108_8#314	DK	ERS2074033	N	SOUTH AFRICA	2013		NP SWAB	Carriage			46	#cb455e	16F	#8f93ff
25580_8#292	DK	ERS2883975	N	SOUTH AFRICA	2013		NP SWAB	Carriage			46	#cb455e	16F	#8f93ff
25499_1#189	DK	ERS2884222	N	SOUTH AFRICA	2013		NP SWAB	Carriage			46	#cb455e	16F	#8f93ff
25499_1#101	DK	ERS2884652	N	SOUTH AFRICA	2013		NP SWAB	Carriage			46	#cb455e	16F	#8f93ff
25580_8#105	DK	ERS2883964	N	SOUTH AFRICA	2013		NP SWAB	Carriage			46	#cb455e	16F	#8f93ff
25499_1#107	DK	ERS2884656	N	SOUTH AFRICA	2013		NP SWAB	Carriage			46	#cb455e	16F	#8f93ff
33947_1#364	DK	ERS4264124	N	SOUTH AFRICA	2013		NP SWAB	Carriage			49	#958031	16F	#8f93ff
25499_1#210	DK	ERS2884245	N	SOUTH AFRICA	2013		NP SWAB	Carriage			46	#cb455e	16F	#8f93ff
25499_1#192	DK	ERS2884225	N	SOUTH AFRICA	2013		NP SWAB	Carriage			46	#cb455e	16F	#8f93ff
25580_8#30	DK	ERS2884234	N	SOUTH AFRICA	2013		NP SWAB	Carriage			46	#cb455e	16F	#8f93ff
25499_1#147	DK	ERS2883960	N	SOUTH AFRICA	2013		NP SWAB	Carriage			46	#cb455e	16F	#8f93ff
25580_8#62	DK	ERS2883930	N	SOUTH AFRICA	2013		NP SWAB	Carriage			46	#cb455e	16F	#8f93ff
25499_1#197	DK	ERS2884231	N	SOUTH AFRICA	2013		NP SWAB	Carriage			46	#cb455e	16F	#8f93ff
25580_8#16	DK	ERS2883982	N	SOUTH AFRICA	2013		NP SWAB	Carriage			46	#cb455e	16F	#8f93ff
25237_3#219	DK	ERS2074724	N	SOUTH AFRICA	2013		NP SWAB	Carriage			33	#d86831	16F	#8f93ff
34154_1#343	DK	ERS4264360	N	SOUTH AFRICA	2013		NP SWAB	Carriage			47	#b4b270	16F	#8f93ff
25237_3#86	DK	ERS2074582	N	SOUTH AFRICA	2013		NP SWAB	Carriage			33	#d86831	16F	#8f93ff
33947_1#346	DK	ERS4264103	N	SOUTH AFRICA	2013		NP SWAB	Carriage			49	#958031	16F	#8f93ff
33815_1#53	DK	ERS4263970	N	SOUTH AFRICA	2013		NP SWAB	Carriage			49	#958031	16F	#8f93ff
25580_8#168	DK	ERS2883966	N	SOUTH AFRICA	2013		NP SWAB	Carriage			46	#cb455e	16F	#8f93ff
25580_8#17	DK	ERS2884761	N	SOUTH AFRICA	2013		NP SWAB	Carriage			46	#cb455e	16F	#8f93ff
25499_1#128	DK	ERS2883938	N	SOUTH AFRICA	2013		NP SWAB	Carriage			33	#d86831	16F	#8f93ff
33815_1#307	DK	ERS4264178	N	SOUTH AFRICA	2013		NP SWAB	Carriage			49	#958031	16F	#8f93ff
33947_1#361	DK	ERS4264121	N	SOUTH AFRICA	2013		NP SWAB	Carriage			49	#958031	16F	#8f93ff
25123_3#67	DK	ERS2074170	N	SOUTH AFRICA	2013		NP SWAB	Carriage			46	#cb455e	16F	#8f93ff
34154_1#110	DK	ERS4264666	N	SOUTH AFRICA	2013		NP SWAB	Carriage			49	#958031	16F	#8f93ff
25108_8#207	DK	ERS2073907	N	SOUTH AFRICA	2013		NP SWAB	Carriage			46	#cb455e	16F	#8f93ff
33815_1#335	DK	ERS4263947	N	SOUTH AFRICA	2013		NP SWAB	Carriage			49	#958031	16F	#8f93ff
33947_1#247	DK	ERS4264021	N	SOUTH AFRICA	2013		NP SWAB	Carriage			49	#958031	16F	#8f93ff
25580_8#228	DK	ERS2884164	N	SOUTH AFRICA	2013		NP SWAB	Carriage			46	#cb455e	16F	#8f93ff
25580_8#241	DK	ERS2884113	N	SOUTH AFRICA	2013		NP SWAB	Carriage			46	#cb455e	16F	#8f93ff
25580_8#305	DK	ERS2884710	N	SOUTH AFRICA	2013		NP SWAB	Carriage			46	#cb455e	16F	#8f93ff
25499_1#172	DK	ERS2884757	N	SOUTH AFRICA	2013		NP SWAB	Carriage			46	#cb455e	16F	#8f93ff
27630_1#196	DK	ERS2748054	N	SOUTH AFRICA	2015		NP SWAB	Carriage			46	#cb455e	16F	#8f93ff
28632_2#17	DK	ERS2895300	N	SOUTH AFRICA	2016		NP SWAB	Carriage			46	#cb455e	16F	#8f93ff
25580_8#130	DK	ERS2884076	N	SOUTH AFRICA	2013		NP SWAB	Carriage			46	#cb455e	16F	#8f93ff
25580_8#23	DK	ERS2883932	N	SOUTH AFRICA	2013		NP SWAB	Carriage			46	#cb455e	16F	#8f93ff
25564_5#212	DK	ERS2884458	N	SOUTH AFRICA	2013		NP SWAB	Carriage			46	#cb455e	16F	#8f93ff
28630_7#86	DK	ERS2895525	N	SOUTH AFRICA	2017		NP SWAB	Carriage			33	#d86831	16F	#8f93ff
34154_1#191	DK	ERS4264340	N	SOUTH AFRICA	2013		NP SWAB	Carriage			47	#b4b270	16F	#8f93ff
34154_1#228	DK	ERS4264352	N	SOUTH AFRICA	2013		NP SWAB	Carriage			47	#b4b270	16F	#8f93ff
34154_1#143	DK	ERS4264327	N	SOUTH AFRICA	2013		NP SWAB	Carriage			47	#b4b270	16F	#8f93ff
34154_1#262	DK	ERS4264368	N	SOUTH AFRICA	2013		NP SWAB	Carriage			47	#b4b270	16F	#8f93ff
25237_3#113	DK	ERS2074613	N	SOUTH AFRICA	2013		NP SWAB	Carriage			33	#d86831	16F	#8f93ff
25123_3#358	DK	ERS2074474	N	SOUTH AFRICA	2013		NP SWAB	Carriage			33	#d86831	16F	#8f93ff
25237_3#32	DK	ERS2074532	N	SOUTH AFRICA	2013		NP SWAB	Carriage			33	#d86831	16F	#8f93ff
33815_1#33	DK	ERS4263964	N	SOUTH AFRICA	2013		NP SWAB	Carriage			47	#b4b270	16F	#8f93ff
34873_1#248	DK	ERS4263989	N	SOUTH AFRICA	2013		NP SWAB	Carriage			47	#b4b270	16F	#8f93ff
25123_3#262	DK	ERS2074376	N	SOUTH AFRICA	2013		NP SWAB	Carriage			33	#d86831	16F	#8f93ff
33815_1#207	DK	ERS4264149	N	SOUTH AFRICA	2013		NP SWAB	Carriage			47	#b4b270	16F	#8f93ff
33947_1#233	DK	ERS4264014	N	SOUTH AFRICA	2013		NP SWAB	Carriage			47	#b4b270	16F	#8f93ff
25580_8#89	DK	ERS2884033	N	SOUTH AFRICA	2013		NP SWAB	Carriage			33	#d86831	16F	#8f93ff
33815_1#180	DK	ERS4264008	N	SOUTH AFRICA	2013		NP SWAB	Carriage			47	#b4b270	16F	#8f93ff
25499_1#154	DK	ERS2884201	N	SOUTH AFRICA	2013		NP SWAB	Carriage			33	#d86831	16F	#8f93ff
25580_8#233	DK	ERS2884157	N	SOUTH AFRICA	2014		NP SWAB	Carriage			46	#cb455e	16F	#8f93ff
25237_3#1	DK	ERS2074501	N	SOUTH AFRICA	2013		NP SWAB	Carriage			33	#d86831	16F	#8f93ff
28522_2#208	DK	ERS2894542	N	SOUTH AFRICA	2016		NP SWAB	Carriage			46	#cb455e	16F	#8f93ff
33947_1#333	DK	ERS4264093	N	SOUTH AFRICA	2013		NP SWAB	Carriage			49	#958031	16F	#8f93ff
33947_1#213	DK	ERS4263984	N	SOUTH AFRICA	2013		NP SWAB	Carriage			47	#b4b270	16F	#8f93ff
25580_8#148	DK	ERS2883988	N	SOUTH AFRICA	2013		NP SWAB	Carriage			46	#cb455e	16F	#8f93ff
28477_1#30	DK	ERS2893812	N	SOUTH AFRICA	2016		NP SWAB	Carriage			46	#cb455e	16F	#8f93ff
28522_2#248	DK	ERS2894664	N	SOUTH AFRICA	2016		NP SWAB	Carriage			46	#cb455e	16F	#8f93ff
25108_8#330	DK	ERS2074049	N	SOUTH AFRICA	2013		NP SWAB	Carriage			33	#d86831	16F	#8f93ff
25108_8#235	DK	ERS2073943	N	SOUTH AFRICA	2013		NP SWAB	Carriage			33	#d86831	16F	#8f93ff
25499_1#92	DK	ERS2883915	N	SOUTH AFRICA	2013		NP SWAB	Carriage			33	#d86831	16F	#8f93ff
28477_1#278	DK	ERS2893909	N	SOUTH AFRICA	2016		NP SWAB	Carriage			46	#cb455e	16F	#8f93ff
34154_1#171	DK	ERS4264334	N	SOUTH AFRICA	2013		NP SWAB	Carriage			47	#b4b270	16F	#8f93ff
25123_3#260	DK	ERS2074374	N	SOUTH AFRICA	2013		NP SWAB	Carriage			33	#d86831	16F	#8f93ff
33947_1#214	DK	ERS4264468	N	SOUTH AFRICA	2013		NP SWAB	Carriage			47	#b4b270	16F	#8f93ff
34154_1#87	DK	ERS4264557	N	SOUTH AFRICA	2013		NP SWAB	Carriage			47	#b4b270	16F	#8f93ff
33815_1#166	DK	ERS4264004	N	SOUTH AFRICA	2013		NP SWAB	Carriage			47	#b4b270	16F	#8f93ff
33815_1#295	DK	ERS4264049	N	SOUTH AFRICA	2013		NP SWAB	Carriage			47	#b4b270	16F	#8f93ff
25564_5#247	DK	ERS2884467	N	SOUTH AFRICA	2013		NP SWAB	Carriage			33	#d86831	16F	#8f93ff
25499_1#151	DK	ERS2884071	N	SOUTH AFRICA	2013		NP SWAB	Carriage			47	#b4b270	16F	#8f93ff
33947_1#261	DK	ERS4264039	N	SOUTH AFRICA	2013		NP SWAB	Carriage			47	#b4b270	16F	#8f93ff
25123_3#342	DK	ERS2074458	N	SOUTH AFRICA	2013		NP SWAB	Carriage			33	#d86831	16F	#8f93ff
25580_8#28	DK	ERS2884702	N	SOUTH AFRICA	2014		NP SWAB	Carriage			33	#d86831	16F	#8f93ff
34154_1#298	DK	ERS4264614	N	SOUTH AFRICA	2014		NP SWAB	Carriage			47	#b4b270	16F	#8f93ff
25580_8#98	DK	ERS2883996	N	SOUTH AFRICA	2014		NP SWAB	Carriage			33	#d86831	16F	#8f93ff
25499_1#230	DK	ERS2884258	N	SOUTH AFRICA	2014		NP SWAB	Carriage			33	#d86831	16F	#8f93ff
26034_4#291	DK	ERS2470057	N	SOUTH AFRICA	2014		NP SWAB	Carriage			46	#cb455e	16F	#8f93ff
25108_8#206	DK	ERS2073906	N	SOUTH AFRICA	2013		NP SWAB	Carriage			46	#cb455e	16F	#8f93ff
25108_8#170	DK	ERS2073868	N	SOUTH AFRICA	2013		NP SWAB	Carriage			46	#cb455e	16F	#8f93ff
28522_2#32	DK	ERS2894598	N	SOUTH AFRICA	2016		NP SWAB	Carriage			33	#d86831	16F	#8f93ff
25108_8#213	DK	ERS2073916	N	SOUTH AFRICA	2013		NP SWAB	Carriage			46	#cb455e	16F	#8f93ff
25108_8#350	DK	ERS2074094	N	SOUTH AFRICA	2013		NP SWAB	Carriage			46	#cb455e	16F	#8f93ff
33947_1#339	DK	ERS4264098	N	SOUTH AFRICA	2013		NP SWAB	Carriage			49	#958031	16F	#8f93ff
25108_8#115	DK	ERS2073815	N	SOUTH AFRICA	2013		NP SWAB	Carriage			46	#cb455e	16F	#8f93ff
33815_1#37	DK	ERS4263965	N	SOUTH AFRICA	2013		NP SWAB	Carriage			49	#958031	16F	#8f93ff
25499_1#70	DK	ERS2883896	N	SOUTH AFRICA	2013		NP SWAB	Carriage			46	#cb455e	16F	#8f93ff
25499_1#130	DK	ERS2883940	N	SOUTH AFRICA	2013		NP SWAB	Carriage			46	#cb455e	16F	#8f93ff
25564_5#75	DK	ERS2884378	N	SOUTH AFRICA	2013		NP SWAB	Carriage			46	#cb455e	16F	#8f93ff
25564_5#195	DK	ERS2884447	N	SOUTH AFRICA	2013		NP SWAB	Carriage			46	#cb455e	16F	#8f93ff
33815_1#288	DK	ERS4264172	N	SOUTH AFRICA	2013		NP SWAB	Carriage			49	#958031	16F	#8f93ff
25499_1#186	DK	ERS2884219	N	SOUTH AFRICA	2013		NP SWAB	Carriage			46	#cb455e	16F	#8f93ff
25499_1#129	DK	ERS2883939	N	SOUTH AFRICA	2013		NP SWAB	Carriage			46	#cb455e	16F	#8f93ff
33947_1#264	DK	ERS4264044	N	SOUTH AFRICA	2013		NP SWAB	Carriage			49	#958031	16F	#8f93ff
25580_8#106	DK	ERS2883977	N	SOUTH AFRICA	2013		NP SWAB	Carriage			46	#cb455e	16F	#8f93ff
33815_1#313	DK	ERS4264179	N	SOUTH AFRICA	2013		NP SWAB	Carriage			49	#958031	16F	#8f93ff
25580_8#272	DK	ERS2884062	N	SOUTH AFRICA	2013		NP SWAB	Carriage			46	#cb455e	16F	#8f93ff
26034_5#151	DK	ERS2470310	N	SOUTH AFRICA	2014		NP SWAB	Carriage			46	#cb455e	16F	#8f93ff
34154_1#81	DK	ERS4264655	N	SOUTH AFRICA	2014		NP SWAB	Carriage			47	#b4b270	16F	#8f93ff
27536_2#100	DK	ERS2746976	N	SOUTH AFRICA	2014		NP SWAB	Carriage			33	#d86831	16F	#8f93ff
28632_2#126	DK	ERS2895739	N	SOUTH AFRICA	2017		NP SWAB	Carriage			33	#d86831	16F	#8f93ff
25237_3#131	DK	ERS2074631	N	SOUTH AFRICA	2013		NP SWAB	Carriage			33	#d86831	16F	#8f93ff
26034_5#144	DK	ERS2470303	N	SOUTH AFRICA	2014		NP SWAB	Carriage			46	#cb455e	16F	#8f93ff
27536_2#274	DK	ERS2746916	N	SOUTH AFRICA	2014		NP SWAB	Carriage			46	#cb455e	16F	#8f93ff
28522_2#160	DK	ERS2895259	N	SOUTH AFRICA	2016		NP SWAB	Carriage			46	#cb455e	16F	#8f93ff
28522_2#191	DK	ERS2895269	N	SOUTH AFRICA	2016		NP SWAB	Carriage			46	#cb455e	16F	#8f93ff
26034_5#146	DK	ERS2470305	N	SOUTH AFRICA	2014		NP SWAB	Carriage			46	#cb455e	16F	#8f93ff
25499_1#169	DK	ERS2884210	N	SOUTH AFRICA	2013		NP SWAB	Carriage			46	#cb455e	16F	#8f93ff
26034_5#53	DK	ERS2470211	N	SOUTH AFRICA	2014		NP SWAB	Carriage			46	#cb455e	16F	#8f93ff
27463_2#111	DK	ERS2745449	N	SOUTH AFRICA	2015		NP SWAB	Carriage			46	#cb455e	16F	#8f93ff
27492_1#20	DK	ERS2745977	N	SOUTH AFRICA	2015		NP SWAB	Carriage			46	#cb455e	16F	#8f93ff
25515_8#22	DK	ERS2884522	N	SOUTH AFRICA	2014		NP SWAB	Carriage			33	#d86831	16F	#8f93ff
27536_2#328	DK	ERS2747142	N	SOUTH AFRICA	2014		NP SWAB	Carriage			46	#cb455e	16F	#8f93ff
27679_2#3	DK	ERS2749966	N	SOUTH AFRICA	2015		NP SWAB	Carriage			46	#cb455e	16F	#8f93ff
27536_2#106	DK	ERS2747183	N	SOUTH AFRICA	2014		NP SWAB	Carriage			46	#cb455e	16F	#8f93ff
26077_1#32	DK	ERS2470579	N	SOUTH AFRICA	2014		NP SWAB	Carriage			46	#cb455e	16F	#8f93ff
27492_1#275	DK	ERS2746264	N	SOUTH AFRICA	2014		NP SWAB	Carriage			46	#cb455e	16F	#8f93ff
27492_1#292	DK	ERS2746107	N	SOUTH AFRICA	2014		NP SWAB	Carriage			46	#cb455e	16F	#8f93ff
27536_1#192	DK	ERS2746357	N	SOUTH AFRICA	2014		NP SWAB	Carriage			46	#cb455e	16F	#8f93ff
26077_1#90	DK	ERS2470637	N	SOUTH AFRICA	2014		NP SWAB	Carriage			46	#cb455e	16F	#8f93ff
27385_1#214	DK	ERS2746459	N	SOUTH AFRICA	2014		NP SWAB	Carriage			46	#cb455e	16F	#8f93ff
27679_2#60	DK	ERS2750119	N	SOUTH AFRICA	2015		NP SWAB	Carriage			46	#cb455e	16F	#8f93ff
27536_1#64	DK	ERS2746469	N	SOUTH AFRICA	2014		NP SWAB	Carriage			33	#d86831	16F	#8f93ff
25499_1#304	DK	ERS2884301	N	SOUTH AFRICA	2013		NP SWAB	Carriage			33	#d86831	16F	#8f93ff
25564_5#22	DK	ERS2884346	N	SOUTH AFRICA	2013		NP SWAB	Carriage			33	#d86831	16F	#8f93ff
25564_5#147	DK	ERS2884873	N	SOUTH AFRICA	2013		NP SWAB	Carriage			33	#d86831	16F	#8f93ff
26034_4#11	DK	ERS2469775	N	SOUTH AFRICA	2013		NP SWAB	Carriage			33	#d86831	16F	#8f93ff
26034_4#290	DK	ERS2470056	N	SOUTH AFRICA	2014		NP SWAB	Carriage			33	#d86831	16F	#8f93ff
26034_4#269	DK	ERS2470020	N	SOUTH AFRICA	2014		NP SWAB	Carriage			33	#d86831	16F	#8f93ff
26077_1#247	DK	ERS2470804	N	SOUTH AFRICA	2014		NP SWAB	Carriage			33	#d86831	16F	#8f93ff
25564_5#253	DK	ERS2884917	N	SOUTH AFRICA	2013		NP SWAB	Carriage			46	#cb455e	16F	#8f93ff
27385_1#242	DK	ERS2746468	N	SOUTH AFRICA	2014		NP SWAB	Carriage			46	#cb455e	16F	#8f93ff
27536_1#214	DK	ERS2746677	N	SOUTH AFRICA	2014		NP SWAB	Carriage			46	#cb455e	16F	#8f93ff
27492_1#281	DK	ERS2746265	N	SOUTH AFRICA	2014		NP SWAB	Carriage			46	#cb455e	16F	#8f93ff
33815_1#260	DK	ERS4265219	N	SOUTH AFRICA	2014		NP SWAB	Carriage			47	#b4b270	16F	#8f93ff
27492_1#243	DK	ERS2746255	N	SOUTH AFRICA	2014		NP SWAB	Carriage			33	#d86831	16F	#8f93ff
26034_5#367	DK	ERS2470529	N	SOUTH AFRICA	2014		NP SWAB	Carriage			46	#cb455e	16F	#8f93ff
28522_1#65	DK	ERS2894239	N	SOUTH AFRICA	2016		NP SWAB	Carriage			46	#cb455e	16F	#8f93ff
25515_8#77	DK	ERS2884549	N	SOUTH AFRICA	2013		NP SWAB	Carriage			46	#cb455e	16F	#8f93ff
25515_8#127	DK	ERS2884581	N	SOUTH AFRICA	2013		NP SWAB	Carriage			46	#cb455e	16F	#8f93ff
26034_4#79	DK	ERS2469843	N	SOUTH AFRICA	2014		NP SWAB	Carriage			46	#cb455e	16F	#8f93ff
26077_1#298	DK	ERS2470851	N	SOUTH AFRICA	2014		NP SWAB	Carriage			46	#cb455e	16F	#8f93ff
27536_1#196	DK	ERS2746358	N	SOUTH AFRICA	2014		NP SWAB	Carriage			46	#cb455e	16F	#8f93ff
25515_8#73	DK	ERS2884546	N	SOUTH AFRICA	2013		NP SWAB	Carriage			46	#cb455e	16F	#8f93ff
25515_8#132	DK	ERS2884599	N	SOUTH AFRICA	2013		NP SWAB	Carriage			46	#cb455e	16F	#8f93ff
26034_4#133	DK	ERS2469897	N	SOUTH AFRICA	2013		NP SWAB	Carriage			46	#cb455e	16F	#8f93ff
26034_4#64	DK	ERS2469828	N	SOUTH AFRICA	2014		NP SWAB	Carriage			46	#cb455e	16F	#8f93ff
26034_4#297	DK	ERS2470063	N	SOUTH AFRICA	2014		NP SWAB	Carriage			46	#cb455e	16F	#8f93ff
26034_4#341	DK	ERS2470107	N	SOUTH AFRICA	2014		NP SWAB	Carriage			46	#cb455e	16F	#8f93ff
26034_5#375	DK	ERS2470537	N	SOUTH AFRICA	2014		NP SWAB	Carriage			46	#cb455e	16F	#8f93ff
26077_1#264	DK	ERS2470817	N	SOUTH AFRICA	2014		NP SWAB	Carriage			46	#cb455e	16F	#8f93ff
26077_1#342	DK	ERS2470896	N	SOUTH AFRICA	2014		NP SWAB	Carriage			46	#cb455e	16F	#8f93ff
27385_1#199	DK	ERS2746097	N	SOUTH AFRICA	2014		NP SWAB	Carriage			46	#cb455e	16F	#8f93ff
28630_7#253	DK	ERS2895907	N	SOUTH AFRICA	2014		NP SWAB	Carriage			46	#cb455e	16F	#8f93ff
25580_8#45	DK	ERS2884881	N	SOUTH AFRICA	2013		NP SWAB	Carriage			33	#d86831	16F	#8f93ff
28522_2#268	DK	ERS2894434	N	SOUTH AFRICA	2014		NP SWAB	Carriage			46	#cb455e	16F	#8f93ff
25499_1#307	DK	ERS2884304	N	SOUTH AFRICA	2013		NP SWAB	Carriage			46	#cb455e	16F	#8f93ff
25499_1#217	DK	ERS2884766	N	SOUTH AFRICA	2013		NP SWAB	Carriage			46	#cb455e	16F	#8f93ff
25515_8#164	DK	ERS2884592	N	SOUTH AFRICA	2013		NP SWAB	Carriage			46	#cb455e	16F	#8f93ff
26034_4#100	DK	ERS2469864	N	SOUTH AFRICA	2013		NP SWAB	Carriage			46	#cb455e	16F	#8f93ff
25564_5#215	DK	ERS2884461	N	SOUTH AFRICA	2013		NP SWAB	Carriage			46	#cb455e	16F	#8f93ff
25580_8#322	DK	ERS2884706	N	SOUTH AFRICA	2013		NP SWAB	Carriage			46	#cb455e	16F	#8f93ff
25564_5#99	DK	ERS2884387	N	SOUTH AFRICA	2013		NP SWAB	Carriage			33	#d86831	16F	#8f93ff
25564_5#222	DK	ERS2884897	N	SOUTH AFRICA	2013		NP SWAB	Carriage			46	#cb455e	16F	#8f93ff
25564_5#314	DK	ERS2884954	N	SOUTH AFRICA	2013		NP SWAB	Carriage			46	#cb455e	16F	#8f93ff
25515_8#118	DK	ERS2885026	N	SOUTH AFRICA	2013		NP SWAB	Carriage			46	#cb455e	16F	#8f93ff
26034_4#10	DK	ERS2469774	N	SOUTH AFRICA	2013		NP SWAB	Carriage			46	#cb455e	16F	#8f93ff
26034_4#149	DK	ERS2469913	N	SOUTH AFRICA	2013		NP SWAB	Carriage			46	#cb455e	16F	#8f93ff
26034_4#57	DK	ERS2469821	N	SOUTH AFRICA	2014		NP SWAB	Carriage			46	#cb455e	16F	#8f93ff
33815_1#206	DK	ERS4265191	N	SOUTH AFRICA	2014		NP SWAB	Carriage			49	#958031	16F	#8f93ff
26077_1#18	DK	ERS2470565	N	SOUTH AFRICA	2014		NP SWAB	Carriage			46	#cb455e	16F	#8f93ff
26077_1#244	DK	ERS2470801	N	SOUTH AFRICA	2014		NP SWAB	Carriage			46	#cb455e	16F	#8f93ff
26077_1#276	DK	ERS2470829	N	SOUTH AFRICA	2014		NP SWAB	Carriage			46	#cb455e	16F	#8f93ff
27492_1#167	DK	ERS2746229	N	SOUTH AFRICA	2014		NP SWAB	Carriage			46	#cb455e	16F	#8f93ff
26034_4#227	DK	ERS2469992	N	SOUTH AFRICA	2014		NP SWAB	Carriage			46	#cb455e	16F	#8f93ff
27492_1#31	DK	ERS2746152	N	SOUTH AFRICA	2014		NP SWAB	Carriage			46	#cb455e	16F	#8f93ff
33892_2#114	DK	ERS4264760	N	SOUTH AFRICA	2014		NP SWAB	Carriage			49	#958031	16F	#8f93ff
27536_1#230	DK	ERS2746527	N	SOUTH AFRICA	2014		NP SWAB	Carriage			46	#cb455e	16F	#8f93ff
27463_2#1	DK	ERS2745415	N	SOUTH AFRICA	2015		NP SWAB	Carriage			46	#cb455e	16F	#8f93ff
26034_4#310	DK	ERS2470076	N	SOUTH AFRICA	2014		NP SWAB	Carriage			33	#d86831	16F	#8f93ff
28522_1#35	DK	ERS2893520	N	SOUTH AFRICA	2016		NP SWAB	Carriage			46	#cb455e	16F	#8f93ff
27385_1#261	DK	ERS2745544	N	SOUTH AFRICA	2015		NP SWAB	Carriage			46	#cb455e	16F	#8f93ff
28630_7#141	DK	ERS2895551	N	SOUTH AFRICA	2017		NP SWAB	Carriage			46	#cb455e	16F	#8f93ff
26034_5#171	DK	ERS2470330	N	SOUTH AFRICA	2014		NP SWAB	Carriage			46	#cb455e	16F	#8f93ff
26034_4#144	DK	ERS2469908	N	SOUTH AFRICA	2013		NP SWAB	Carriage			46	#cb455e	16F	#8f93ff
26034_4#74	DK	ERS2469838	N	SOUTH AFRICA	2014		NP SWAB	Carriage			46	#cb455e	16F	#8f93ff
33892_2#190	DK	ERS4265216	N	SOUTH AFRICA	2014		NP SWAB	Carriage			49	#958031	16F	#8f93ff
26034_5#308	DK	ERS2470468	N	SOUTH AFRICA	2014		NP SWAB	Carriage			46	#cb455e	16F	#8f93ff
27388_1#321	DK	ERS2748165	N	SOUTH AFRICA	2015		NP SWAB	Carriage			46	#cb455e	16F	#8f93ff
28522_2#181	DK	ERS2894643	N	SOUTH AFRICA	2016		NP SWAB	Carriage			46	#cb455e	16F	#8f93ff
26034_4#90	DK	ERS2469854	N	SOUTH AFRICA	2014		NP SWAB	Carriage			46	#cb455e	16F	#8f93ff
26034_4#366	DK	ERS2470133	N	SOUTH AFRICA	2014		NP SWAB	Carriage			46	#cb455e	16F	#8f93ff
26034_4#204	DK	ERS2469969	N	SOUTH AFRICA	2014		NP SWAB	Carriage			46	#cb455e	16F	#8f93ff
28522_2#273	DK	ERS2894435	N	SOUTH AFRICA	2014		NP SWAB	Carriage			46	#cb455e	16F	#8f93ff
26077_1#210	DK	ERS2470761	N	SOUTH AFRICA	2014		NP SWAB	Carriage			46	#cb455e	16F	#8f93ff
27385_1#35	DK	ERS2746246	N	SOUTH AFRICA	2014		NP SWAB	Carriage			46	#cb455e	16F	#8f93ff
28477_1#143	DK	ERS2893860	N	SOUTH AFRICA	2016		NP SWAB	Carriage			46	#cb455e	16F	#8f93ff
26077_1#293	DK	ERS2470846	N	SOUTH AFRICA	2014		NP SWAB	Carriage			46	#cb455e	16F	#8f93ff
27385_1#183	DK	ERS2746084	N	SOUTH AFRICA	2014		NP SWAB	Carriage			46	#cb455e	16F	#8f93ff
27492_1#318	DK	ERS2746119	N	SOUTH AFRICA	2014		NP SWAB	Carriage			46	#cb455e	16F	#8f93ff
27536_1#172	DK	ERS2746340	N	SOUTH AFRICA	2014		NP SWAB	Carriage			46	#cb455e	16F	#8f93ff
27536_1#267	DK	ERS2746537	N	SOUTH AFRICA	2014		NP SWAB	Carriage			46	#cb455e	16F	#8f93ff
27536_1#179	DK	ERS2746781	N	SOUTH AFRICA	2014		NP SWAB	Carriage			46	#cb455e	16F	#8f93ff
27388_1#86	DK	ERS2746647	N	SOUTH AFRICA	2014		NP SWAB	Carriage			46	#cb455e	16F	#8f93ff
26077_1#155	DK	ERS2470703	N	SOUTH AFRICA	2014		NP SWAB	Carriage			46	#cb455e	16F	#8f93ff
27712_1#276	DK	ERS2749027	N	SOUTH AFRICA	2015		NP SWAB	Carriage			46	#cb455e	16F	#8f93ff
27463_2#22	DK	ERS2745303	N	SOUTH AFRICA	2015		NP SWAB	Carriage			46	#cb455e	16F	#8f93ff
25564_5#111	DK	ERS2884392	N	SOUTH AFRICA	2013		NP SWAB	Carriage			46	#cb455e	16F	#8f93ff
26034_5#181	DK	ERS2470340	N	SOUTH AFRICA	2015		NP SWAB	Dis-Car			46	#cb455e	16F	#8f93ff
27536_1#238	DK	ERS2746529	N	SOUTH AFRICA	2014		NP SWAB	Carriage			33	#d86831	16F	#8f93ff
26077_1#106	DK	ERS2470653	N	SOUTH AFRICA	2014		NP SWAB	Carriage			33	#d86831	16F	#8f93ff
26077_1#329	DK	ERS2470883	N	SOUTH AFRICA	2014		NP SWAB	Carriage			46	#cb455e	16F	#8f93ff
27385_1#85	DK	ERS2746013	N	SOUTH AFRICA	2014		NP SWAB	Carriage			46	#cb455e	16F	#8f93ff
27492_1#62	DK	ERS2746165	N	SOUTH AFRICA	2014		NP SWAB	Carriage			46	#cb455e	16F	#8f93ff
27385_1#239	DK	ERS2746121	N	SOUTH AFRICA	2014		NP SWAB	Carriage			46	#cb455e	16F	#8f93ff
27385_1#132	DK	ERS2746383	N	SOUTH AFRICA	2014		NP SWAB	Carriage			46	#cb455e	16F	#8f93ff
27536_1#161	DK	ERS2746502	N	SOUTH AFRICA	2014		NP SWAB	Carriage			46	#cb455e	16F	#8f93ff
27536_1#356	DK	ERS2746564	N	SOUTH AFRICA	2014		NP SWAB	Carriage			46	#cb455e	16F	#8f93ff
27536_1#228	DK	ERS2746796	N	SOUTH AFRICA	2014		NP SWAB	Carriage			46	#cb455e	16F	#8f93ff
27536_2#111	DK	ERS2746871	N	SOUTH AFRICA	2014		NP SWAB	Carriage			46	#cb455e	16F	#8f93ff
27536_2#72	DK	ERS2746968	N	SOUTH AFRICA	2014		NP SWAB	Carriage			46	#cb455e	16F	#8f93ff
26077_1#165	DK	ERS2470714	N	SOUTH AFRICA	2014		NP SWAB	Carriage			46	#cb455e	16F	#8f93ff
27679_1#251	DK	ERS2749253	N	SOUTH AFRICA	2015		NP SWAB	Carriage			46	#cb455e	16F	#8f93ff
27644_6#159	DK	ERS2748393	N	SOUTH AFRICA	2016		NP SWAB	Dis-Car			46	#cb455e	16F	#8f93ff
27644_6#358	DK	ERS2748453	N	SOUTH AFRICA	2016		NP SWAB	Carriage			46	#cb455e	16F	#8f93ff
28522_2#159	DK	ERS2894402	N	SOUTH AFRICA	2016		NP SWAB	Carriage			46	#cb455e	16F	#8f93ff
28522_2#237	DK	ERS2895291	N	SOUTH AFRICA	2016		NP SWAB	Carriage			46	#cb455e	16F	#8f93ff
26034_4#87	DK	ERS2469851	N	SOUTH AFRICA	2014		NP SWAB	Carriage			46	#cb455e	16F	#8f93ff
26034_4#202	DK	ERS2469967	N	SOUTH AFRICA	2014		NP SWAB	Carriage			46	#cb455e	16F	#8f93ff
25499_1#240	DK	ERS2884263	N	SOUTH AFRICA	2014		NP SWAB	Carriage			46	#cb455e	16F	#8f93ff
28522_2#252	DK	ERS2894429	N	SOUTH AFRICA	2014		NP SWAB	Carriage			46	#cb455e	16F	#8f93ff
33892_2#150	DK	ERS4265195	N	SOUTH AFRICA	2015		NP SWAB	Dis-Car			49	#958031	16F	#8f93ff
28477_1#312	DK	ERS2894066	N	SOUTH AFRICA	2016		NP SWAB	Carriage			46	#cb455e	16F	#8f93ff
28632_2#161	DK	ERS2895458	N	SOUTH AFRICA	2017		NP SWAB	Carriage			46	#cb455e	16F	#8f93ff
27644_7#77	DK	ERS2747279	N	SOUTH AFRICA	2014		NP SWAB	Carriage			207	#93a83c	16F	#8f93ff
26034_5#4	DK	ERS2470156	N	SOUTH AFRICA	2014		NP SWAB	Carriage			46	#cb455e	16F	#8f93ff
26034_5#2	DK	ERS2470154	N	SOUTH AFRICA	2014		NP SWAB	Carriage			46	#cb455e	16F	#8f93ff
27388_1#111	DK	ERS2746669	N	SOUTH AFRICA	2014		NP SWAB	Carriage			46	#cb455e	16F	#8f93ff
27536_1#171	DK	ERS2746779	N	SOUTH AFRICA	2014		NP SWAB	Carriage			46	#cb455e	16F	#8f93ff
27388_1#17	DK	ERS2746598	N	SOUTH AFRICA	2014		NP SWAB	Carriage			46	#cb455e	16F	#8f93ff
26034_4#252	DK	ERS2470018	N	SOUTH AFRICA	2014		NP SWAB	Carriage			46	#cb455e	16F	#8f93ff
28522_2#165	DK	ERS2895260	N	SOUTH AFRICA	2016		NP SWAB	Carriage			46	#cb455e	16F	#8f93ff
26034_5#113	DK	ERS2470272	N	SOUTH AFRICA	2014		NP SWAB	Carriage			46	#cb455e	16F	#8f93ff
27463_1#363	DK	ERS2749883	N	SOUTH AFRICA	2015		NP SWAB	Carriage			46	#cb455e	16F	#8f93ff
26077_1#266	DK	ERS2470819	N	SOUTH AFRICA	2014		NP SWAB	Carriage			33	#d86831	16F	#8f93ff
26077_1#311	DK	ERS2470864	N	SOUTH AFRICA	2014		NP SWAB	Carriage			33	#d86831	16F	#8f93ff
33892_2#99	DK	ERS4264751	N	SOUTH AFRICA	2014		NP SWAB	Carriage			47	#b4b270	16F	#8f93ff
28630_7#167	DK	ERS2895564	N	SOUTH AFRICA	2017		NP SWAB	Carriage			46	#cb455e	16F	#8f93ff
27388_1#78	DK	ERS2746643	N	SOUTH AFRICA	2014		NP SWAB	Carriage			46	#cb455e	16F	#8f93ff
28630_7#283	DK	ERS2895733	N	SOUTH AFRICA	2017		NP SWAB	Carriage			33	#d86831	16F	#8f93ff
28522_2#231	DK	ERS2894424	N	SOUTH AFRICA	2014		NP SWAB	Carriage			46	#cb455e	16F	#8f93ff
26034_5#369	DK	ERS2470531	N	SOUTH AFRICA	2014		NP SWAB	Carriage			46	#cb455e	16F	#8f93ff
26077_1#246	DK	ERS2470803	N	SOUTH AFRICA	2014		NP SWAB	Carriage			46	#cb455e	16F	#8f93ff
26077_1#318	DK	ERS2470872	N	SOUTH AFRICA	2014		NP SWAB	Carriage			46	#cb455e	16F	#8f93ff
33892_2#75	DK	ERS4264742	N	SOUTH AFRICA	2014		NP SWAB	Carriage			49	#958031	16F	#8f93ff
27385_1#322	DK	ERS2746180	N	SOUTH AFRICA	2014		NP SWAB	Carriage			46	#cb455e	16F	#8f93ff
27536_1#160	DK	ERS2746336	N	SOUTH AFRICA	2014		NP SWAB	Carriage			46	#cb455e	16F	#8f93ff
26077_1#92	DK	ERS2470639	N	SOUTH AFRICA	2014		NP SWAB	Carriage			46	#cb455e	16F	#8f93ff
27536_1#271	DK	ERS2746538	N	SOUTH AFRICA	2014		NP SWAB	Carriage			46	#cb455e	16F	#8f93ff
27712_1#204	DK	ERS2749131	N	SOUTH AFRICA	2016		NP SWAB	Carriage			46	#cb455e	16F	#8f93ff
26034_4#88	DK	ERS2469852	N	SOUTH AFRICA	2014		NP SWAB	Carriage			46	#cb455e	16F	#8f93ff
26034_4#305	DK	ERS2470071	N	SOUTH AFRICA	2014		NP SWAB	Carriage			46	#cb455e	16F	#8f93ff
25515_8#87	DK	ERS2885008	N	SOUTH AFRICA	2014		NP SWAB	Carriage			46	#cb455e	16F	#8f93ff
26034_5#349	DK	ERS2470511	N	SOUTH AFRICA	2014		NP SWAB	Carriage			46	#cb455e	16F	#8f93ff
26077_1#193	DK	ERS2470744	N	SOUTH AFRICA	2014		NP SWAB	Carriage			46	#cb455e	16F	#8f93ff
26077_1#340	DK	ERS2470894	N	SOUTH AFRICA	2014		NP SWAB	Carriage			46	#cb455e	16F	#8f93ff
27492_1#76	DK	ERS2746170	N	SOUTH AFRICA	2014		NP SWAB	Carriage			46	#cb455e	16F	#8f93ff
27492_1#363	DK	ERS2746136	N	SOUTH AFRICA	2014		NP SWAB	Carriage			46	#cb455e	16F	#8f93ff
27536_1#310	DK	ERS2746391	N	SOUTH AFRICA	2014		NP SWAB	Carriage			46	#cb455e	16F	#8f93ff
27385_1#270	DK	ERS2746501	N	SOUTH AFRICA	2014		NP SWAB	Carriage			46	#cb455e	16F	#8f93ff
27536_1#77	DK	ERS2746619	N	SOUTH AFRICA	2014		NP SWAB	Carriage			46	#cb455e	16F	#8f93ff
27536_1#370	DK	ERS2746842	N	SOUTH AFRICA	2014		NP SWAB	Carriage			46	#cb455e	16F	#8f93ff
26034_5#250	DK	ERS2470409	N	SOUTH AFRICA	2014		NP SWAB	Carriage			46	#cb455e	16F	#8f93ff
26034_4#381	DK	ERS2470149	N	SOUTH AFRICA	2014		NP SWAB	Carriage			46	#cb455e	16F	#8f93ff
27536_2#370	DK	ERS2747255	N	SOUTH AFRICA	2014		NP SWAB	Carriage			46	#cb455e	16F	#8f93ff
33815_1#168	DK	ERS4265167	N	SOUTH AFRICA	2017		NP SWAB	Carriage			47	#b4b270	16F	#8f93ff
27644_7#217	DK	ERS2747647	N	SOUTH AFRICA	2014		NP SWAB	Carriage			46	#cb455e	16F	#8f93ff
27644_7#337	DK	ERS2747683	N	SOUTH AFRICA	2014		NP SWAB	Carriage			46	#cb455e	16F	#8f93ff
26034_5#234	DK	ERS2470393	N	SOUTH AFRICA	2014		NP SWAB	Carriage			46	#cb455e	16F	#8f93ff
27492_1#175	DK	ERS2746231	N	SOUTH AFRICA	2014		NP SWAB	Carriage			33	#d86831	16F	#8f93ff
27536_2#233	DK	ERS2746905	N	SOUTH AFRICA	2014		NP SWAB	Carriage			33	#d86831	16F	#8f93ff
27536_2#49	DK	ERS2747064	N	SOUTH AFRICA	2014		NP SWAB	Carriage			33	#d86831	16F	#8f93ff
27536_2#114	DK	ERS2747185	N	SOUTH AFRICA	2014		NP SWAB	Carriage			33	#d86831	16F	#8f93ff
27644_7#35	DK	ERS2747268	N	SOUTH AFRICA	2014		NP SWAB	Carriage			33	#d86831	16F	#8f93ff
27388_1#370	DK	ERS2747365	N	SOUTH AFRICA	2014		NP SWAB	Carriage			33	#d86831	16F	#8f93ff
27644_7#156	DK	ERS2747630	N	SOUTH AFRICA	2014		NP SWAB	Carriage			33	#d86831	16F	#8f93ff
27644_7#117	DK	ERS2747621	N	SOUTH AFRICA	2014		NP SWAB	Carriage			33	#d86831	16F	#8f93ff
28630_7#184	DK	ERS2895884	N	SOUTH AFRICA	2014		NP SWAB	Carriage			46	#cb455e	16F	#8f93ff
28630_7#176	DK	ERS2895569	N	SOUTH AFRICA	2017		NP SWAB	Carriage			46	#cb455e	16F	#8f93ff
27536_1#239	DK	ERS2746683	N	SOUTH AFRICA	2014		NP SWAB	Carriage			46	#cb455e	16F	#8f93ff
26077_1#118	DK	ERS2470665	N	SOUTH AFRICA	2014		NP SWAB	Carriage			46	#cb455e	16F	#8f93ff
27536_1#305	DK	ERS2746819	N	SOUTH AFRICA	2014		NP SWAB	Carriage			46	#cb455e	16F	#8f93ff
33892_2#263	DK	ERS4264804	N	SOUTH AFRICA	2014		NP SWAB	Carriage			49	#958031	16F	#8f93ff
27536_2#283	DK	ERS2747022	N	SOUTH AFRICA	2014		NP SWAB	Carriage			46	#cb455e	16F	#8f93ff
27536_2#223	DK	ERS2747110	N	SOUTH AFRICA	2014		NP SWAB	Carriage			46	#cb455e	16F	#8f93ff
27644_7#46	DK	ERS2747477	N	SOUTH AFRICA	2014		NP SWAB	Carriage			46	#cb455e	16F	#8f93ff
27644_7#373	DK	ERS2747692	N	SOUTH AFRICA	2014		NP SWAB	Carriage			46	#cb455e	16F	#8f93ff
27630_1#20	DK	ERS2747998	N	SOUTH AFRICA	2015		NP SWAB	Carriage			46	#cb455e	16F	#8f93ff
27630_1#201	DK	ERS2748180	N	SOUTH AFRICA	2015		NP SWAB	Carriage			46	#cb455e	16F	#8f93ff
26077_1#146	DK	ERS2470693	N	SOUTH AFRICA	2015		NP SWAB	Carriage			46	#cb455e	16F	#8f93ff
27644_6#67	DK	ERS2748481	N	SOUTH AFRICA	2015		NP SWAB	Carriage			46	#cb455e	16F	#8f93ff
27536_2#209	DK	ERS2747004	N	SOUTH AFRICA	2014		NP SWAB	Carriage			46	#cb455e	16F	#8f93ff
27536_2#277	DK	ERS2747231	N	SOUTH AFRICA	2014		NP SWAB	Carriage			46	#cb455e	16F	#8f93ff
28477_1#61	DK	ERS2894110	N	SOUTH AFRICA	2016		NP SWAB	Carriage			46	#cb455e	16F	#8f93ff
27385_1#358	DK	ERS2746605	N	SOUTH AFRICA	2014		NP SWAB	Carriage			46	#cb455e	16F	#8f93ff
26034_4#219	DK	ERS2469984	N	SOUTH AFRICA	2014		NP SWAB	Carriage			46	#cb455e	16F	#8f93ff
27492_1#92	DK	ERS2746179	N	SOUTH AFRICA	2014		NP SWAB	Carriage			46	#cb455e	16F	#8f93ff
27492_1#30	DK	ERS2746151	N	SOUTH AFRICA	2014		NP SWAB	Carriage			46	#cb455e	16F	#8f93ff
27385_1#192	DK	ERS2746445	N	SOUTH AFRICA	2014		NP SWAB	Carriage			46	#cb455e	16F	#8f93ff
27536_1#201	DK	ERS2746519	N	SOUTH AFRICA	2014		NP SWAB	Carriage			46	#cb455e	16F	#8f93ff
27536_1#131	DK	ERS2746769	N	SOUTH AFRICA	2014		NP SWAB	Carriage			46	#cb455e	16F	#8f93ff
26034_4#330	DK	ERS2470096	N	SOUTH AFRICA	2014		NP SWAB	Carriage			46	#cb455e	16F	#8f93ff
27536_2#48	DK	ERS2746959	N	SOUTH AFRICA	2014		NP SWAB	Carriage			46	#cb455e	16F	#8f93ff
27536_2#154	DK	ERS2747097	N	SOUTH AFRICA	2014		NP SWAB	Carriage			46	#cb455e	16F	#8f93ff
27536_2#94	DK	ERS2747180	N	SOUTH AFRICA	2014		NP SWAB	Carriage			46	#cb455e	16F	#8f93ff
27644_7#61	DK	ERS2747275	N	SOUTH AFRICA	2014		NP SWAB	Carriage			46	#cb455e	16F	#8f93ff
27644_7#383	DK	ERS2747462	N	SOUTH AFRICA	2014		NP SWAB	Carriage			46	#cb455e	16F	#8f93ff
27630_1#309	DK	ERS2747962	N	SOUTH AFRICA	2015		NP SWAB	Carriage			46	#cb455e	16F	#8f93ff
27630_1#204	DK	ERS2748058	N	SOUTH AFRICA	2015		NP SWAB	Carriage			46	#cb455e	16F	#8f93ff
26077_1#147	DK	ERS2470694	N	SOUTH AFRICA	2015		NP SWAB	Carriage			46	#cb455e	16F	#8f93ff
27536_2#205	DK	ERS2747003	N	SOUTH AFRICA	2014		NP SWAB	Carriage			46	#cb455e	16F	#8f93ff
27536_2#97	DK	ERS2747079	N	SOUTH AFRICA	2014		NP SWAB	Carriage			46	#cb455e	16F	#8f93ff
27644_7#359	DK	ERS2747453	N	SOUTH AFRICA	2014		NP SWAB	Carriage			46	#cb455e	16F	#8f93ff
27712_1#56	DK	ERS2748701	N	SOUTH AFRICA	2015		NP SWAB	Carriage			46	#cb455e	16F	#8f93ff
27679_1#351	DK	ERS2749399	N	SOUTH AFRICA	2015		NP SWAB	Carriage			46	#cb455e	16F	#8f93ff
27630_1#238	DK	ERS2748198	N	SOUTH AFRICA	2015		NP SWAB	Carriage			46	#cb455e	16F	#8f93ff
27492_1#309	DK	ERS2746275	N	SOUTH AFRICA	2014		NP SWAB	Carriage			33	#d86831	16F	#8f93ff
28630_7#54	DK	ERS2895773	N	SOUTH AFRICA	2017		NP SWAB	Carriage			46	#cb455e	16F	#8f93ff
27644_7#97	DK	ERS2747615	N	SOUTH AFRICA	2014		NP SWAB	Carriage			46	#cb455e	16F	#8f93ff
27644_7#344	DK	ERS2747684	N	SOUTH AFRICA	2014		NP SWAB	Carriage			46	#cb455e	16F	#8f93ff
27630_1#156	DK	ERS2747903	N	SOUTH AFRICA	2015		NP SWAB	Carriage			46	#cb455e	16F	#8f93ff
27630_1#306	DK	ERS2748092	N	SOUTH AFRICA	2015		NP SWAB	Carriage			46	#cb455e	16F	#8f93ff
27630_1#166	DK	ERS2748046	N	SOUTH AFRICA	2015		NP SWAB	Carriage			46	#cb455e	16F	#8f93ff
27712_1#26	DK	ERS2748691	N	SOUTH AFRICA	2015		NP SWAB	Carriage			46	#cb455e	16F	#8f93ff
27536_2#160	DK	ERS2746884	N	SOUTH AFRICA	2014		NP SWAB	Carriage			46	#cb455e	16F	#8f93ff
27388_1#333	DK	ERS2747198	N	SOUTH AFRICA	2016		NP SWAB	Dis-Car			33	#d86831	16F	#8f93ff
27644_7#173	DK	ERS2747303	N	SOUTH AFRICA	2016		NP SWAB	Carriage			33	#d86831	16F	#8f93ff
27644_7#186	DK	ERS2747517	N	SOUTH AFRICA	2014		NP SWAB	Carriage			46	#cb455e	16F	#8f93ff
27388_1#56	DK	ERS2747524	N	SOUTH AFRICA	2015		NP SWAB	Carriage			46	#cb455e	16F	#8f93ff
27630_1#40	DK	ERS2748004	N	SOUTH AFRICA	2015		NP SWAB	Carriage			46	#cb455e	16F	#8f93ff
27630_1#148	DK	ERS2748158	N	SOUTH AFRICA	2015		NP SWAB	Carriage			46	#cb455e	16F	#8f93ff
27712_1#315	DK	ERS2749174	N	SOUTH AFRICA	2015		NP SWAB	Carriage			46	#cb455e	16F	#8f93ff
27679_1#65	DK	ERS2749201	N	SOUTH AFRICA	2015		NP SWAB	Carriage			46	#cb455e	16F	#8f93ff
27679_1#150	DK	ERS2749337	N	SOUTH AFRICA	2015		NP SWAB	Carriage			46	#cb455e	16F	#8f93ff
27630_1#246	DK	ERS2748072	N	SOUTH AFRICA	2016		NP SWAB	Carriage			33	#d86831	16F	#8f93ff
27679_1#124	DK	ERS2749556	N	SOUTH AFRICA	2015		NP SWAB	Carriage			46	#cb455e	16F	#8f93ff
27679_2#108	DK	ERS2749720	N	SOUTH AFRICA	2015		NP SWAB	Carriage			46	#cb455e	16F	#8f93ff
27630_1#259	DK	ERS2748206	N	SOUTH AFRICA	2016		NP SWAB	Carriage			46	#cb455e	16F	#8f93ff
27679_1#346	DK	ERS2749503	N	SOUTH AFRICA	2015		NP SWAB	Carriage			46	#cb455e	16F	#8f93ff
27463_1#36	DK	ERS2749903	N	SOUTH AFRICA	2015		NP SWAB	Carriage			33	#d86831	16F	#8f93ff
27712_1#198	DK	ERS2748857	N	SOUTH AFRICA	2015		NP SWAB	Carriage			33	#d86831	16F	#8f93ff
27644_6#364	DK	ERS2748677	N	SOUTH AFRICA	2015		NP SWAB	Carriage			33	#d86831	16F	#8f93ff
27644_7#269	DK	ERS2747663	N	SOUTH AFRICA	2014		NP SWAB	Carriage			33	#d86831	16F	#8f93ff
27644_7#181	DK	ERS2747516	N	SOUTH AFRICA	2014		NP SWAB	Carriage			33	#d86831	16F	#8f93ff
27644_7#57	DK	ERS2747605	N	SOUTH AFRICA	2014		NP SWAB	Carriage			33	#d86831	16F	#8f93ff
27388_1#264	DK	ERS2748090	N	SOUTH AFRICA	2015		NP SWAB	Carriage			33	#d86831	16F	#8f93ff
27630_1#371	DK	ERS2748112	N	SOUTH AFRICA	2015		NP SWAB	Carriage			33	#d86831	16F	#8f93ff
27463_1#4	DK	ERS2748985	N	SOUTH AFRICA	2015		NP SWAB	Carriage			33	#d86831	16F	#8f93ff
27679_1#3	DK	ERS2749289	N	SOUTH AFRICA	2015		NP SWAB	Carriage			33	#d86831	16F	#8f93ff
27463_1#324	DK	ERS2749497	N	SOUTH AFRICA	2015		NP SWAB	Carriage			33	#d86831	16F	#8f93ff
27463_1#248	DK	ERS2749751	N	SOUTH AFRICA	2015		NP SWAB	Carriage			33	#d86831	16F	#8f93ff
27388_1#103	DK	ERS2747945	N	SOUTH AFRICA	2015		NP SWAB	Carriage			33	#d86831	16F	#8f93ff
27536_2#157	DK	ERS2746991	N	SOUTH AFRICA	2014		NP SWAB	Carriage			46	#cb455e	16F	#8f93ff
27536_2#105	DK	ERS2747084	N	SOUTH AFRICA	2014		NP SWAB	Carriage			46	#cb455e	16F	#8f93ff
27644_7#224	DK	ERS2747648	N	SOUTH AFRICA	2014		NP SWAB	Carriage			46	#cb455e	16F	#8f93ff
26034_5#129	DK	ERS2470292	N	SOUTH AFRICA	2015		NP SWAB	Carriage			46	#cb455e	16F	#8f93ff
27492_1#37	DK	ERS2745982	N	SOUTH AFRICA	2015		NP SWAB	Carriage			46	#cb455e	16F	#8f93ff
27644_6#281	DK	ERS2748431	N	SOUTH AFRICA	2015		NP SWAB	Carriage			33	#d86831	16F	#8f93ff
28630_7#250	DK	ERS2895448	N	SOUTH AFRICA	2017		NP SWAB	Carriage			46	#cb455e	16F	#8f93ff
27425_8#361	DK	ERS2750343	N	SOUTH AFRICA	2017		NP SWAB	Dis-Car			46	#cb455e	16F	#8f93ff
27425_8#365	DK	ERS2750344	N	SOUTH AFRICA	2017		NP SWAB	Carriage			46	#cb455e	16F	#8f93ff
28522_2#178	DK	ERS2894408	N	SOUTH AFRICA	2016		NP SWAB	Carriage			46	#cb455e	16F	#8f93ff
27644_6#158	DK	ERS2748288	N	SOUTH AFRICA	2015		NP SWAB	Carriage			46	#cb455e	16F	#8f93ff
27644_6#183	DK	ERS2748294	N	SOUTH AFRICA	2015		NP SWAB	Carriage			46	#cb455e	16F	#8f93ff
27644_6#5	DK	ERS2748355	N	SOUTH AFRICA	2015		NP SWAB	Carriage			46	#cb455e	16F	#8f93ff
27679_2#82	DK	ERS2750124	N	SOUTH AFRICA	2015		NP SWAB	Carriage			46	#cb455e	16F	#8f93ff
27679_2#357	DK	ERS2750224	N	SOUTH AFRICA	2015		NP SWAB	Carriage			46	#cb455e	16F	#8f93ff
27712_1#90	DK	ERS2748712	N	SOUTH AFRICA	2015		NP SWAB	Carriage			46	#cb455e	16F	#8f93ff
27712_1#351	DK	ERS2748918	N	SOUTH AFRICA	2015		NP SWAB	Carriage			46	#cb455e	16F	#8f93ff
26034_4#329	DK	ERS2470095	N	SOUTH AFRICA	2014		NP SWAB	Carriage			46	#cb455e	16F	#8f93ff
27536_2#152	DK	ERS2746882	N	SOUTH AFRICA	2014		NP SWAB	Carriage			46	#cb455e	16F	#8f93ff
27536_2#113	DK	ERS2747086	N	SOUTH AFRICA	2014		NP SWAB	Carriage			46	#cb455e	16F	#8f93ff
27536_2#66	DK	ERS2747173	N	SOUTH AFRICA	2014		NP SWAB	Carriage			46	#cb455e	16F	#8f93ff
27492_1#234	DK	ERS2746054	N	SOUTH AFRICA	2014		NP SWAB	Carriage			46	#cb455e	16F	#8f93ff
27644_7#330	DK	ERS2747445	N	SOUTH AFRICA	2014		NP SWAB	Carriage			46	#cb455e	16F	#8f93ff
27644_7#209	DK	ERS2747645	N	SOUTH AFRICA	2014		NP SWAB	Carriage			46	#cb455e	16F	#8f93ff
27644_7#116	DK	ERS2747620	N	SOUTH AFRICA	2014		NP SWAB	Carriage			46	#cb455e	16F	#8f93ff
27644_7#210	DK	ERS2747527	N	SOUTH AFRICA	2015		NP SWAB	Carriage			46	#cb455e	16F	#8f93ff
27630_1#16	DK	ERS2747997	N	SOUTH AFRICA	2015		NP SWAB	Carriage			46	#cb455e	16F	#8f93ff
27630_1#200	DK	ERS2748056	N	SOUTH AFRICA	2015		NP SWAB	Carriage			46	#cb455e	16F	#8f93ff
27630_1#230	DK	ERS2748190	N	SOUTH AFRICA	2015		NP SWAB	Carriage			46	#cb455e	16F	#8f93ff
27630_1#295	DK	ERS2748216	N	SOUTH AFRICA	2015		NP SWAB	Carriage			46	#cb455e	16F	#8f93ff
27644_6#28	DK	ERS2748250	N	SOUTH AFRICA	2015		NP SWAB	Carriage			46	#cb455e	16F	#8f93ff
27644_6#60	DK	ERS2748258	N	SOUTH AFRICA	2015		NP SWAB	Carriage			46	#cb455e	16F	#8f93ff
27644_6#138	DK	ERS2748282	N	SOUTH AFRICA	2015		NP SWAB	Carriage			46	#cb455e	16F	#8f93ff
27463_1#21	DK	ERS2750268	N	SOUTH AFRICA	2015		NP SWAB	Carriage			33	#d86831	16F	#8f93ff
27644_6#368	DK	ERS2748678	N	SOUTH AFRICA	2015		NP SWAB	Carriage			33	#d86831	16F	#8f93ff
27463_1#59	DK	ERS2749011	N	SOUTH AFRICA	2015		NP SWAB	Carriage			33	#d86831	16F	#8f93ff
28630_7#44	DK	ERS2895636	N	SOUTH AFRICA	2016		NP SWAB	Carriage			46	#cb455e	16F	#8f93ff
27679_1#4	DK	ERS2749515	N	SOUTH AFRICA	2015		NP SWAB	Carriage			46	#cb455e	16F	#8f93ff
27679_1#316	DK	ERS2749270	N	SOUTH AFRICA	2016		NP SWAB	Carriage			46	#cb455e	16F	#8f93ff
28103_1#47	DK	ERS2749396	N	SOUTH AFRICA	2016		NP SWAB	Carriage			46	#cb455e	16F	#8f93ff
28522_1#76	DK	ERS2893684	N	SOUTH AFRICA	2016		NP SWAB	Carriage			46	#cb455e	16F	#8f93ff
27644_6#231	DK	ERS2748312	N	SOUTH AFRICA	2016		NP SWAB	Carriage			33	#d86831	16F	#8f93ff
28632_2#276	DK	ERS2895245	N	SOUTH AFRICA	2016		NP SWAB	Carriage			33	#d86831	16F	#8f93ff
27712_1#88	DK	ERS2748711	N	SOUTH AFRICA	2015		NP SWAB	Carriage			46	#cb455e	16F	#8f93ff
27679_1#310	DK	ERS2749493	N	SOUTH AFRICA	2015		NP SWAB	Carriage			33	#d86831	16F	#8f93ff
27492_1#322	DK	ERS2745942	N	SOUTH AFRICA	2015		NP SWAB	Carriage			46	#cb455e	16F	#8f93ff
28522_2#152	DK	ERS2895249	N	SOUTH AFRICA	2016		NP SWAB	Carriage			46	#cb455e	16F	#8f93ff
27463_1#52	DK	ERS2749915	N	SOUTH AFRICA	2015		NP SWAB	Carriage			46	#cb455e	16F	#8f93ff
27712_1#109	DK	ERS2748716	N	SOUTH AFRICA	2015		NP SWAB	Carriage			46	#cb455e	16F	#8f93ff
27679_2#75	DK	ERS2749705	N	SOUTH AFRICA	2015		NP SWAB	Carriage			33	#d86831	16F	#8f93ff
27463_1#208	DK	ERS2749709	N	SOUTH AFRICA	2015		NP SWAB	Carriage			46	#cb455e	16F	#8f93ff
27679_2#26	DK	ERS2749825	N	SOUTH AFRICA	2015		NP SWAB	Carriage			46	#cb455e	16F	#8f93ff
27712_1#37	DK	ERS2748810	N	SOUTH AFRICA	2015		NP SWAB	Carriage			33	#d86831	16F	#8f93ff
28522_2#264	DK	ERS2894669	N	SOUTH AFRICA	2016		NP SWAB	Carriage			46	#cb455e	16F	#8f93ff
27679_1#135	DK	ERS2749220	N	SOUTH AFRICA	2015		NP SWAB	Carriage			46	#cb455e	16F	#8f93ff
27644_7#130	DK	ERS2747394	N	SOUTH AFRICA	2014		NP SWAB	Carriage			46	#cb455e	16F	#8f93ff
27536_2#143	DK	ERS2747193	N	SOUTH AFRICA	2014		NP SWAB	Carriage			46	#cb455e	16F	#8f93ff
27536_2#382	DK	ERS2747259	N	SOUTH AFRICA	2014		NP SWAB	Carriage			46	#cb455e	16F	#8f93ff
27644_7#192	DK	ERS2747640	N	SOUTH AFRICA	2014		NP SWAB	Carriage			46	#cb455e	16F	#8f93ff
26034_4#248	DK	ERS2470014	N	SOUTH AFRICA	2015		NP SWAB	Dis-Car			46	#cb455e	16F	#8f93ff
26034_4#247	DK	ERS2470013	N	SOUTH AFRICA	2015		NP SWAB	Carriage			46	#cb455e	16F	#8f93ff
26034_4#351	DK	ERS2470118	N	SOUTH AFRICA	2015		NP SWAB	Carriage			46	#cb455e	16F	#8f93ff
27425_8#30	DK	ERS2750239	N	SOUTH AFRICA	2015		NP SWAB	Carriage			46	#cb455e	16F	#8f93ff
27644_6#45	DK	ERS2748366	N	SOUTH AFRICA	2015		NP SWAB	Carriage			46	#cb455e	16F	#8f93ff
27463_1#212	DK	ERS2750076	N	SOUTH AFRICA	2015		NP SWAB	Carriage			46	#cb455e	16F	#8f93ff
28632_2#201	DK	ERS2895493	N	SOUTH AFRICA	2016		NP SWAB	Carriage			46	#cb455e	16F	#8f93ff
27712_1#53	DK	ERS2749078	N	SOUTH AFRICA	2016		NP SWAB	Carriage			46	#cb455e	16F	#8f93ff
26034_5#180	DK	ERS2470339	N	SOUTH AFRICA	2015		NP SWAB	Dis-Car			46	#cb455e	16F	#8f93ff
27679_2#363	DK	ERS2749963	N	SOUTH AFRICA	2015		NP SWAB	Carriage			33	#d86831	16F	#8f93ff
27630_1#247	DK	ERS2748203	N	SOUTH AFRICA	2015		NP SWAB	Carriage			46	#cb455e	16F	#8f93ff
27630_1#291	DK	ERS2748215	N	SOUTH AFRICA	2015		NP SWAB	Carriage			46	#cb455e	16F	#8f93ff
27388_1#20	DK	ERS2748270	N	SOUTH AFRICA	2015		NP SWAB	Carriage			46	#cb455e	16F	#8f93ff
27644_6#316	DK	ERS2748334	N	SOUTH AFRICA	2015		NP SWAB	Carriage			46	#cb455e	16F	#8f93ff
27644_6#174	DK	ERS2748292	N	SOUTH AFRICA	2015		NP SWAB	Carriage			46	#cb455e	16F	#8f93ff
27712_1#66	DK	ERS2748705	N	SOUTH AFRICA	2016		NP SWAB	Dis-Car			46	#cb455e	16F	#8f93ff
27388_1#215	DK	ERS2748689	N	SOUTH AFRICA	2016		NP SWAB	Carriage			46	#cb455e	16F	#8f93ff
28632_2#250	DK	ERS2895513	N	SOUTH AFRICA	2017		NP SWAB	Carriage			46	#cb455e	16F	#8f93ff
27679_2#299	DK	ERS2750068	N	SOUTH AFRICA	2015		NP SWAB	Carriage			33	#d86831	16F	#8f93ff
27425_8#254	DK	ERS2750420	N	SOUTH AFRICA	2015		NP SWAB	Carriage			46	#cb455e	16F	#8f93ff
28630_7#290	DK	ERS2895736	N	SOUTH AFRICA	2017		NP SWAB	Carriage			46	#cb455e	16F	#8f93ff
27679_1#190	DK	ERS2749458	N	SOUTH AFRICA	2015		NP SWAB	Carriage			46	#cb455e	16F	#8f93ff
27679_1#71	DK	ERS2749539	N	SOUTH AFRICA	2015		NP SWAB	Carriage			46	#cb455e	16F	#8f93ff
27679_2#202	DK	ERS2749755	N	SOUTH AFRICA	2015		NP SWAB	Carriage			46	#cb455e	16F	#8f93ff
27644_6#371	DK	ERS2748571	N	SOUTH AFRICA	2015		NP SWAB	Carriage			46	#cb455e	16F	#8f93ff
28522_2#320	DK	ERS2894451	N	SOUTH AFRICA	2016		NP SWAB	Carriage			33	#d86831	16F	#8f93ff
27679_2#48	DK	ERS2749979	N	SOUTH AFRICA	2015		NP SWAB	Carriage			46	#cb455e	16F	#8f93ff
27630_1#12	DK	ERS2747996	N	SOUTH AFRICA	2015		NP SWAB	Carriage			46	#cb455e	16F	#8f93ff
27630_1#242	DK	ERS2748200	N	SOUTH AFRICA	2015		NP SWAB	Carriage			46	#cb455e	16F	#8f93ff
33947_1#16	DK	ERS4264733	N	SOUTH AFRICA	2015		NP SWAB	Dis-Car			49	#958031	16F	#8f93ff
27679_1#120	DK	ERS2749327	N	SOUTH AFRICA	2015		NP SWAB	Carriage			46	#cb455e	16F	#8f93ff
27679_1#220	DK	ERS2749465	N	SOUTH AFRICA	2015		NP SWAB	Carriage			46	#cb455e	16F	#8f93ff
27644_6#274	DK	ERS2748542	N	SOUTH AFRICA	2015		NP SWAB	Carriage			46	#cb455e	16F	#8f93ff
27679_2#222	DK	ERS2750181	N	SOUTH AFRICA	2015		NP SWAB	Carriage			46	#cb455e	16F	#8f93ff
27679_2#61	DK	ERS2749698	N	SOUTH AFRICA	2015		NP SWAB	Carriage			46	#cb455e	16F	#8f93ff
28522_2#130	DK	ERS2894391	N	SOUTH AFRICA	2016		NP SWAB	Carriage			33	#d86831	16F	#8f93ff
27463_2#246	DK	ERS2745255	N	SOUTH AFRICA	2016		NP SWAB	Carriage			46	#cb455e	16F	#8f93ff
27644_6#150	DK	ERS2748285	N	SOUTH AFRICA	2015		NP SWAB	Carriage			46	#cb455e	16F	#8f93ff
27679_2#291	DK	ERS2750065	N	SOUTH AFRICA	2015		NP SWAB	Carriage			46	#cb455e	16F	#8f93ff
27463_2#295	DK	ERS2745270	N	SOUTH AFRICA	2016		NP SWAB	Carriage			46	#cb455e	16F	#8f93ff
26034_5#179	DK	ERS2470338	N	SOUTH AFRICA	2015		NP SWAB	Dis-Car			46	#cb455e	16F	#8f93ff
27425_8#174	DK	ERS2750290	N	SOUTH AFRICA	2015		NP SWAB	Carriage			46	#cb455e	16F	#8f93ff
27425_8#143	DK	ERS2750508	N	SOUTH AFRICA	2015		NP SWAB	Carriage			46	#cb455e	16F	#8f93ff
27463_1#307	DK	ERS2750618	N	SOUTH AFRICA	2015		NP SWAB	Carriage			46	#cb455e	16F	#8f93ff
27463_2#56	DK	ERS2745317	N	SOUTH AFRICA	2015		NP SWAB	Carriage			46	#cb455e	16F	#8f93ff
27463_2#284	DK	ERS2745495	N	SOUTH AFRICA	2015		NP SWAB	Carriage			46	#cb455e	16F	#8f93ff
28522_1#170	DK	ERS2893427	N	SOUTH AFRICA	2016		NP SWAB	Carriage			46	#cb455e	16F	#8f93ff
27712_1#57	DK	ERS2748815	N	SOUTH AFRICA	2016		NP SWAB	Carriage			46	#cb455e	16F	#8f93ff
27463_1#24	DK	ERS2749581	N	SOUTH AFRICA	2016		NP SWAB	Carriage			46	#cb455e	16F	#8f93ff
27385_1#146	DK	ERS2745776	N	SOUTH AFRICA	2015		NP SWAB	Carriage			46	#cb455e	16F	#8f93ff
28630_7#71	DK	ERS2895783	N	SOUTH AFRICA	2017		NP SWAB	Carriage			47	#b4b270	16F	#8f93ff
27679_2#134	DK	ERS2750007	N	SOUTH AFRICA	2015		NP SWAB	Carriage			46	#cb455e	16F	#8f93ff
27630_1#145	DK	ERS2747754	N	SOUTH AFRICA	2015		NP SWAB	Carriage			33	#d86831	16F	#8f93ff
27644_6#62	DK	ERS2748371	N	SOUTH AFRICA	2015		NP SWAB	Carriage			46	#cb455e	16F	#8f93ff
27644_6#325	DK	ERS2748443	N	SOUTH AFRICA	2015		NP SWAB	Carriage			46	#cb455e	16F	#8f93ff
27644_6#111	DK	ERS2748385	N	SOUTH AFRICA	2015		NP SWAB	Carriage			46	#cb455e	16F	#8f93ff
27644_6#171	DK	ERS2748396	N	SOUTH AFRICA	2015		NP SWAB	Carriage			46	#cb455e	16F	#8f93ff
27644_6#22	DK	ERS2748469	N	SOUTH AFRICA	2015		NP SWAB	Carriage			46	#cb455e	16F	#8f93ff
28632_2#159	DK	ERS2895778	N	SOUTH AFRICA	2017		NP SWAB	Carriage			46	#cb455e	16F	#8f93ff
27385_1#356	DK	ERS2745940	N	SOUTH AFRICA	2015		NP SWAB	Carriage			33	#d86831	16F	#8f93ff
28522_1#252	DK	ERS2893331	N	SOUTH AFRICA	2015		NP SWAB	Carriage			33	#d86831	16F	#8f93ff
28522_1#202	DK	ERS2893741	N	SOUTH AFRICA	2016		NP SWAB	Carriage			33	#d86831	16F	#8f93ff
28477_1#1	DK	ERS2893803	N	SOUTH AFRICA	2016		NP SWAB	Carriage			46	#cb455e	16F	#8f93ff
27388_1#138	DK	ERS2748497	N	SOUTH AFRICA	2015		NP SWAB	Carriage			33	#d86831	16F	#8f93ff
27679_2#190	DK	ERS2750029	N	SOUTH AFRICA	2015		NP SWAB	Carriage			46	#cb455e	16F	#8f93ff
27385_1#158	DK	ERS2745375	N	SOUTH AFRICA	2016		NP SWAB	Carriage			46	#cb455e	16F	#8f93ff
27463_2#2	DK	ERS2745528	N	SOUTH AFRICA	2017		NP SWAB	Dis-Car			46	#cb455e	16F	#8f93ff
27463_2#8	DK	ERS2745529	N	SOUTH AFRICA	2017		NP SWAB	Carriage			46	#cb455e	16F	#8f93ff
27630_1#164	DK	ERS2747760	N	SOUTH AFRICA	2015		NP SWAB	Carriage			33	#d86831	16F	#8f93ff
27644_6#180	DK	ERS2748517	N	SOUTH AFRICA	2016		NP SWAB	Carriage			46	#cb455e	16F	#8f93ff
27644_7#110	DK	ERS2747287	N	SOUTH AFRICA	2016		NP SWAB	Dis-Car			46	#cb455e	16F	#8f93ff
27644_7#113	DK	ERS2747288	N	SOUTH AFRICA	2016		NP SWAB	Carriage			46	#cb455e	16F	#8f93ff
28477_1#337	DK	ERS2893925	N	SOUTH AFRICA	2016		NP SWAB	Carriage			46	#cb455e	16F	#8f93ff
27463_1#269	DK	ERS2749765	N	SOUTH AFRICA	2016		NP SWAB	Carriage			46	#cb455e	16F	#8f93ff
27679_2#195	DK	ERS2750030	N	SOUTH AFRICA	2015		NP SWAB	Carriage			46	#cb455e	16F	#8f93ff
27630_1#272	DK	ERS2747788	N	SOUTH AFRICA	2015		NP SWAB	Carriage			46	#cb455e	16F	#8f93ff
27644_6#63	DK	ERS2748480	N	SOUTH AFRICA	2015		NP SWAB	Carriage			46	#cb455e	16F	#8f93ff
27385_1#353	DK	ERS2745643	N	SOUTH AFRICA	2015		NP SWAB	Carriage			46	#cb455e	16F	#8f93ff
27492_1#118	DK	ERS2745710	N	SOUTH AFRICA	2015		NP SWAB	Carriage			46	#cb455e	16F	#8f93ff
28522_1#18	DK	ERS2893377	N	SOUTH AFRICA	2015		NP SWAB	Carriage			46	#cb455e	16F	#8f93ff
28522_1#138	DK	ERS2893418	N	SOUTH AFRICA	2015		NP SWAB	Carriage			46	#cb455e	16F	#8f93ff
28328_1#296	DK	ERS2893459	N	SOUTH AFRICA	2016		NP SWAB	Carriage			46	#cb455e	16F	#8f93ff
28328_1#68	DK	ERS2893865	N	SOUTH AFRICA	2016		NP SWAB	Carriage			33	#d86831	16F	#8f93ff
28522_2#255	DK	ERS2895296	N	SOUTH AFRICA	2016		NP SWAB	Carriage			46	#cb455e	16F	#8f93ff
27644_6#38	DK	ERS2748473	N	SOUTH AFRICA	2015		NP SWAB	Carriage			46	#cb455e	16F	#8f93ff
28522_1#254	DK	ERS2893756	N	SOUTH AFRICA	2016		NP SWAB	Carriage			46	#cb455e	16F	#8f93ff
27712_1#16	DK	ERS2748923	N	SOUTH AFRICA	2016		NP SWAB	Dis-Car			46	#cb455e	16F	#8f93ff
27463_1#179	DK	ERS2749667	N	SOUTH AFRICA	2015		NP SWAB	Carriage			46	#cb455e	16F	#8f93ff
27385_1#79	DK	ERS2746011	N	SOUTH AFRICA	2015		NP SWAB	Dis-Car			46	#cb455e	16F	#8f93ff
27492_1#233	DK	ERS2746251	N	SOUTH AFRICA	2015		NP SWAB	Carriage			46	#cb455e	16F	#8f93ff
27463_2#258	DK	ERS2745614	N	SOUTH AFRICA	2015		NP SWAB	Carriage			46	#cb455e	16F	#8f93ff
27492_1#245	DK	ERS2745759	N	SOUTH AFRICA	2015		NP SWAB	Carriage			46	#cb455e	16F	#8f93ff
33892_2#349	DK	ERS4265016	N	SOUTH AFRICA	2015		NP SWAB	Carriage			49	#958031	16F	#8f93ff
28522_1#263	DK	ERS2893337	N	SOUTH AFRICA	2015		NP SWAB	Carriage			46	#cb455e	16F	#8f93ff
28522_1#109	DK	ERS2893409	N	SOUTH AFRICA	2015		NP SWAB	Carriage			46	#cb455e	16F	#8f93ff
27644_6#168	DK	ERS2748514	N	SOUTH AFRICA	2016		NP SWAB	Carriage			46	#cb455e	16F	#8f93ff
27630_1#341	DK	ERS2747811	N	SOUTH AFRICA	2015		NP SWAB	Carriage			33	#d86831	16F	#8f93ff
28632_2#105	DK	ERS2895393	N	SOUTH AFRICA	2016		NP SWAB	Carriage			33	#d86831	16F	#8f93ff
27385_1#348	DK	ERS2745935	N	SOUTH AFRICA	2015		NP SWAB	Carriage			46	#cb455e	16F	#8f93ff
28522_1#34	DK	ERS2893381	N	SOUTH AFRICA	2015		NP SWAB	Carriage			46	#cb455e	16F	#8f93ff
28328_1#252	DK	ERS2893714	N	SOUTH AFRICA	2016		NP SWAB	Carriage			46	#cb455e	16F	#8f93ff
27388_1#307	DK	ERS2748876	N	SOUTH AFRICA	2016		NP SWAB	Carriage			46	#cb455e	16F	#8f93ff
27463_1#151	DK	ERS2749671	N	SOUTH AFRICA	2015		NP SWAB	Carriage			46	#cb455e	16F	#8f93ff
27463_2#150	DK	ERS2745459	N	SOUTH AFRICA	2015		NP SWAB	Carriage			46	#cb455e	16F	#8f93ff
27385_1#238	DK	ERS2745837	N	SOUTH AFRICA	2015		NP SWAB	Carriage			46	#cb455e	16F	#8f93ff
27492_1#304	DK	ERS2745933	N	SOUTH AFRICA	2015		NP SWAB	Carriage			46	#cb455e	16F	#8f93ff
27644_6#64	DK	ERS2748591	N	SOUTH AFRICA	2015		NP SWAB	Carriage			46	#cb455e	16F	#8f93ff
28477_1#307	DK	ERS2893917	N	SOUTH AFRICA	2016		NP SWAB	Carriage			46	#cb455e	16F	#8f93ff
28477_1#86	DK	ERS2893970	N	SOUTH AFRICA	2016		NP SWAB	Carriage			46	#cb455e	16F	#8f93ff
28477_1#291	DK	ERS2894059	N	SOUTH AFRICA	2016		NP SWAB	Carriage			46	#cb455e	16F	#8f93ff
28477_1#139	DK	ERS2894137	N	SOUTH AFRICA	2016		NP SWAB	Carriage			46	#cb455e	16F	#8f93ff
27463_1#276	DK	ERS2749768	N	SOUTH AFRICA	2016		NP SWAB	Carriage			46	#cb455e	16F	#8f93ff
27644_6#144	DK	ERS2748508	N	SOUTH AFRICA	2015		NP SWAB	Carriage			33	#d86831	16F	#8f93ff
28522_1#93	DK	ERS2893405	N	SOUTH AFRICA	2015		NP SWAB	Carriage			33	#d86831	16F	#8f93ff
27644_6#101	DK	ERS2748604	N	SOUTH AFRICA	2016		NP SWAB	Carriage			33	#d86831	16F	#8f93ff
28477_1#267	DK	ERS2894053	N	SOUTH AFRICA	2016		NP SWAB	Carriage			33	#d86831	16F	#8f93ff
28477_1#215	DK	ERS2894166	N	SOUTH AFRICA	2016		NP SWAB	Carriage			33	#d86831	16F	#8f93ff
27388_1#259	DK	ERS2748789	N	SOUTH AFRICA	2015		NP SWAB	Carriage			33	#d86831	16F	#8f93ff
27385_1#332	DK	ERS2745928	N	SOUTH AFRICA	2015		NP SWAB	Carriage			33	#d86831	16F	#8f93ff
28522_2#222	DK	ERS2894419	N	SOUTH AFRICA	2016		NP SWAB	Carriage			46	#cb455e	16F	#8f93ff
28522_2#120	DK	ERS2894509	N	SOUTH AFRICA	2016		NP SWAB	Carriage			46	#cb455e	16F	#8f93ff
27679_2#218	DK	ERS2749763	N	SOUTH AFRICA	2016		NP SWAB	Carriage			46	#cb455e	16F	#8f93ff
28522_2#169	DK	ERS2894638	N	SOUTH AFRICA	2016		NP SWAB	Carriage			46	#cb455e	16F	#8f93ff
28522_2#304	DK	ERS2895319	N	SOUTH AFRICA	2016		NP SWAB	Carriage			46	#cb455e	16F	#8f93ff
25123_3#198	DK	ERS2074310	N	SOUTH AFRICA	2012		NP SWAB	Carriage			46	#cb455e	16F	#8f93ff
27679_1#367	DK	ERS2749286	N	SOUTH AFRICA	2015		NP SWAB	Carriage			33	#d86831	16F	#8f93ff
33815_1#94	DK	ERS4264229	N	SOUTH AFRICA	2012		NP SWAB	Carriage			49	#958031	16F	#8f93ff
33815_1#121	DK	ERS4264236	N	SOUTH AFRICA	2012		NP SWAB	Carriage			49	#958031	16F	#8f93ff
33815_1#132	DK	ERS4264241	N	SOUTH AFRICA	2012		NP SWAB	Carriage			49	#958031	16F	#8f93ff
33815_1#129	DK	ERS4264238	N	SOUTH AFRICA	2012		NP SWAB	Carriage			49	#958031	16F	#8f93ff
33815_1#139	DK	ERS4264237	N	SOUTH AFRICA	2013		NP SWAB	Carriage			49	#958031	16F	#8f93ff
25237_3#266	DK	ERS2074771	N	SOUTH AFRICA	2013		NP SWAB	Carriage			46	#cb455e	16F	#8f93ff
25237_3#293	DK	ERS2074798	N	SOUTH AFRICA	2013		NP SWAB	Carriage			46	#cb455e	16F	#8f93ff
25237_3#337	DK	ERS2074824	N	SOUTH AFRICA	2013		NP SWAB	Carriage			46	#cb455e	16F	#8f93ff
34154_1#294	DK	ERS4264381	N	SOUTH AFRICA	2013		NP SWAB	Carriage			49	#958031	16F	#8f93ff
25237_3#155	DK	ERS2074657	N	SOUTH AFRICA	2013		NP SWAB	Carriage			46	#cb455e	16F	#8f93ff
33815_1#28	DK	ERS4264090	N	SOUTH AFRICA	2013		NP SWAB	Carriage			49	#958031	16F	#8f93ff
25580_8#291	DK	ERS2884181	N	SOUTH AFRICA	2013		NP SWAB	Carriage			46	#cb455e	16F	#8f93ff
25108_8#241	DK	ERS2073949	N	SOUTH AFRICA	2013		NP SWAB	Carriage			46	#cb455e	16F	#8f93ff
25108_8#275	DK	ERS2073986	N	SOUTH AFRICA	2013		NP SWAB	Carriage			46	#cb455e	16F	#8f93ff
25108_8#148	DK	ERS2073839	N	SOUTH AFRICA	2013		NP SWAB	Carriage			46	#cb455e	16F	#8f93ff
34154_1#189	DK	ERS4264690	N	SOUTH AFRICA	2013		NP SWAB	Carriage			49	#958031	16F	#8f93ff
25108_8#34	DK	ERS2073713	N	SOUTH AFRICA	2013		NP SWAB	Carriage			46	#cb455e	16F	#8f93ff
25108_8#83	DK	ERS2073768	N	SOUTH AFRICA	2013		NP SWAB	Carriage			46	#cb455e	16F	#8f93ff
27679_1#368	DK	ERS2749510	N	SOUTH AFRICA	2015		NP SWAB	Carriage			46	#cb455e	16F	#8f93ff
28522_2#36	DK	ERS2894862	N	SOUTH AFRICA	2016		NP SWAB	Carriage			46	#cb455e	16F	#8f93ff
27679_2#290	DK	ERS2749939	N	SOUTH AFRICA	2015		NP SWAB	Carriage			46	#cb455e	16F	#8f93ff
33815_1#82	DK	ERS4264226	N	SOUTH AFRICA	2012		NP SWAB	Carriage			47	#b4b270	16F	#8f93ff
33815_1#338	DK	ERS4264076	N	SOUTH AFRICA	2012		NP SWAB	Carriage			47	#b4b270	16F	#8f93ff
34154_1#8	DK	ERS4264285	N	SOUTH AFRICA	2012		NP SWAB	Carriage			47	#b4b270	16F	#8f93ff
34154_1#16	DK	ERS4264286	N	SOUTH AFRICA	2012		NP SWAB	Carriage			47	#b4b270	16F	#8f93ff
34154_1#28	DK	ERS4264290	N	SOUTH AFRICA	2012		NP SWAB	Carriage			47	#b4b270	16F	#8f93ff
25123_3#243	DK	ERS2074357	N	SOUTH AFRICA	2012		NP SWAB	Carriage			46	#cb455e	16F	#8f93ff
25123_3#79	DK	ERS2074183	N	SOUTH AFRICA	2013		NP SWAB	Carriage			33	#d86831	16F	#8f93ff
33815_1#136	DK	ERS4264239	N	SOUTH AFRICA	2013		NP SWAB	Carriage			47	#b4b270	16F	#8f93ff
25237_3#258	DK	ERS2074763	N	SOUTH AFRICA	2013		NP SWAB	Carriage			33	#d86831	16F	#8f93ff
34154_1#192	DK	ERS4264341	N	SOUTH AFRICA	2013		NP SWAB	Carriage			47	#b4b270	16F	#8f93ff
25108_8#226	DK	ERS2073932	N	SOUTH AFRICA	2013		NP SWAB	Carriage			33	#d86831	16F	#8f93ff
25108_8#149	DK	ERS2073840	N	SOUTH AFRICA	2013		NP SWAB	Carriage			46	#cb455e	16F	#8f93ff
28630_7#208	DK	ERS2895435	N	SOUTH AFRICA	2017		NP SWAB	Carriage			46	#cb455e	16F	#8f93ff
25499_1#81	DK	ERS2883905	N	SOUTH AFRICA	2013		NP SWAB	Carriage			33	#d86831	16F	#8f93ff
27463_2#63	DK	ERS2745318	N	SOUTH AFRICA	2015		NP SWAB	Carriage			46	#cb455e	16F	#8f93ff
33815_1#8	DK	ERS4264082	N	SOUTH AFRICA	2013		NP SWAB	Carriage			49	#958031	16F	#8f93ff
33947_1#325	DK	ERS4264088	N	SOUTH AFRICA	2013		NP SWAB	Carriage			49	#958031	16F	#8f93ff
33815_1#43	DK	ERS4263966	N	SOUTH AFRICA	2013		NP SWAB	Carriage			49	#958031	16F	#8f93ff
28630_7#221	DK	ERS2895591	N	SOUTH AFRICA	2017		NP SWAB	Carriage			46	#cb455e	16F	#8f93ff
25123_3#176	DK	ERS2074288	N	SOUTH AFRICA	2012		NP SWAB	Carriage			46	#cb455e	16F	#8f93ff
25108_8#328	DK	ERS2074047	N	SOUTH AFRICA	2013		NP SWAB	Carriage			46	#cb455e	16F	#8f93ff
26077_1#196	DK	ERS2470747	N	SOUTH AFRICA	2014		NP SWAB	Carriage			46	#cb455e	16F	#8f93ff
27388_1#51	DK	ERS2746625	N	SOUTH AFRICA	2014		NP SWAB	Carriage			46	#cb455e	16F	#8f93ff
25499_1#79	DK	ERS2883903	N	SOUTH AFRICA	2013		NP SWAB	Carriage			33	#d86831	16F	#8f93ff
26034_5#22	DK	ERS2470176	N	SOUTH AFRICA	2014		NP SWAB	Carriage			46	#cb455e	16F	#8f93ff
25108_8#313	DK	ERS2074032	N	SOUTH AFRICA	2013		NP SWAB	Carriage			46	#cb455e	16F	#8f93ff
34154_1#32	DK	ERS4264291	N	SOUTH AFRICA	2012		NP SWAB	Carriage			49	#958031	16F	#8f93ff
33947_1#298	DK	ERS4264525	N	SOUTH AFRICA	2013		NP SWAB	Carriage			49	#958031	16F	#8f93ff
28632_2#46	DK	ERS2895330	N	SOUTH AFRICA	2016		NP SWAB	Carriage			33	#d86831	16F	#8f93ff
33815_1#34	DK	ERS4264095	N	SOUTH AFRICA	2013		NP SWAB	Carriage			49	#958031	16F	#8f93ff
28630_7#100	DK	ERS2895530	N	SOUTH AFRICA	2017		NP SWAB	Carriage			46	#cb455e	16F	#8f93ff
28477_1#251	DK	ERS2894177	N	SOUTH AFRICA	2016		NP SWAB	Carriage			46	#cb455e	16F	#8f93ff
25123_3#96	DK	ERS2074200	N	SOUTH AFRICA	2013		NP SWAB	Carriage			33	#d86831	16F	#8f93ff
25123_3#128	DK	ERS2074235	N	SOUTH AFRICA	2013		NP SWAB	Carriage			33	#d86831	16F	#8f93ff
26034_5#195	DK	ERS2470354	N	SOUTH AFRICA	2014		NP SWAB	Carriage			46	#cb455e	16F	#8f93ff
28477_1#3	DK	ERS2894228	N	SOUTH AFRICA	2016		NP SWAB	Carriage			46	#cb455e	16F	#8f93ff
28630_7#111	DK	ERS2895387	N	SOUTH AFRICA	2016		NP SWAB	Carriage			46	#cb455e	16F	#8f93ff
27536_2#269	DK	ERS2747229	N	SOUTH AFRICA	2014		NP SWAB	Carriage			46	#cb455e	16F	#8f93ff
27679_2#6	DK	ERS2749967	N	SOUTH AFRICA	2015		NP SWAB	Carriage			46	#cb455e	16F	#8f93ff
28522_1#19	DK	ERS2893514	N	SOUTH AFRICA	2016		NP SWAB	Carriage			46	#cb455e	16F	#8f93ff
25123_3#241	DK	ERS2074354	N	SOUTH AFRICA	2012		NP SWAB	Carriage			33	#d86831	16F	#8f93ff
28522_1#104	DK	ERS2893277	N	SOUTH AFRICA	2015		NP SWAB	Carriage			33	#d86831	16F	#8f93ff
27536_1#12	DK	ERS2746576	N	SOUTH AFRICA	2014		NP SWAB	Carriage			46	#cb455e	16F	#8f93ff
25564_5#2	DK	ERS2884329	N	SOUTH AFRICA	2013		NP SWAB	Carriage			46	#cb455e	16F	#8f93ff
25123_3#149	DK	ERS2074258	N	SOUTH AFRICA	2013		NP SWAB	Carriage			46	#cb455e	16F	#8f93ff
27536_2#375	DK	ERS2746943	N	SOUTH AFRICA	2014		NP SWAB	Carriage			46	#cb455e	16F	#8f93ff
26034_4#222	DK	ERS2469987	N	SOUTH AFRICA	2014		NP SWAB	Carriage			46	#cb455e	16F	#8f93ff
25108_8#53	DK	ERS2073738	N	SOUTH AFRICA	2013		NP SWAB	Carriage			33	#d86831	16F	#8f93ff
25580_8#18	DK	ERS2884435	N	SOUTH AFRICA	2013		NP SWAB	Carriage			33	#d86831	16F	#8f93ff
27679_1#125	DK	ERS2749217	N	SOUTH AFRICA	2015		NP SWAB	Carriage			46	#cb455e	16F	#8f93ff
25499_1#134	DK	ERS2884666	N	SOUTH AFRICA	2013		NP SWAB	Carriage			46	#cb455e	16F	#8f93ff
27536_2#217	DK	ERS2746901	N	SOUTH AFRICA	2014		NP SWAB	Carriage			33	#d86831	16F	#8f93ff
27536_2#298	DK	ERS2746922	N	SOUTH AFRICA	2015		NP SWAB	Carriage			46	#cb455e	16F	#8f93ff
25123_3#267	DK	ERS2074381	N	SOUTH AFRICA	2013		NP SWAB	Carriage			33	#d86831	16F	#8f93ff
28522_1#332	DK	ERS2893491	N	SOUTH AFRICA	2016		NP SWAB	Carriage			46	#cb455e	16F	#8f93ff
33815_1#157	DK	ERS4264134	N	SOUTH AFRICA	2013		NP SWAB	Carriage			49	#958031	16F	#8f93ff
27425_8#175	DK	ERS2750523	N	SOUTH AFRICA	2017		NP SWAB	Carriage			46	#cb455e	16F	#8f93ff
25515_8#192	DK	ERS2884635	N	SOUTH AFRICA	2013		NP SWAB	Carriage			46	#cb455e	16F	#8f93ff
27630_1#147	DK	ERS2748041	N	SOUTH AFRICA	2015		NP SWAB	Carriage			46	#cb455e	16F	#8f93ff
25580_8#162	DK	ERS2883986	N	SOUTH AFRICA	2013		NP SWAB	Carriage			46	#cb455e	16F	#8f93ff
27679_2#146	DK	ERS2750010	N	SOUTH AFRICA	2015		NP SWAB	Carriage			46	#cb455e	16F	#8f93ff
28630_7#273	DK	ERS2895612	N	SOUTH AFRICA	2017		NP SWAB	Carriage			46	#cb455e	16F	#8f93ff
27536_2#306	DK	ERS2746924	N	SOUTH AFRICA	2015		NP SWAB	Carriage			46	#cb455e	16F	#8f93ff
25515_8#59	DK	ERS2884996	N	SOUTH AFRICA	2015		NP SWAB	Carriage			46	#cb455e	16F	#8f93ff
27679_1#81	DK	ERS2749205	N	SOUTH AFRICA	2015		NP SWAB	Carriage			46	#cb455e	16F	#8f93ff
27463_1#131	DK	ERS2750467	N	SOUTH AFRICA	2015		NP SWAB	Carriage			46	#cb455e	16F	#8f93ff
28522_2#343	DK	ERS2894458	N	SOUTH AFRICA	2016		NP SWAB	Carriage			46	#cb455e	16F	#8f93ff
33947_1#377	DK	ERS4264162	N	SOUTH AFRICA	2013		NP SWAB	Carriage			49	#958031	16F	#8f93ff
28328_1#304	DK	ERS2893466	N	SOUTH AFRICA	2016		NP SWAB	Carriage			46	#cb455e	16F	#8f93ff
33815_1#294	DK	ERS4264174	N	SOUTH AFRICA	2013		NP SWAB	Carriage			49	#958031	16F	#8f93ff
33815_1#315	DK	ERS4264181	N	SOUTH AFRICA	2013		NP SWAB	Carriage			49	#958031	16F	#8f93ff
25580_8#79	DK	ERS2884694	N	SOUTH AFRICA	2013		NP SWAB	Carriage			46	#cb455e	16F	#8f93ff
33815_1#263	DK	ERS4264038	N	SOUTH AFRICA	2013		NP SWAB	Carriage			49	#958031	16F	#8f93ff
25580_8#166	DK	ERS2884031	N	SOUTH AFRICA	2013		NP SWAB	Carriage			46	#cb455e	16F	#8f93ff
27463_1#316	DK	ERS2749482	N	SOUTH AFRICA	2015		NP SWAB	Carriage			46	#cb455e	16F	#8f93ff
25515_8#114	DK	ERS2884572	N	SOUTH AFRICA	2013		NP SWAB	Carriage			33	#d86831	16F	#8f93ff
25515_8#169	DK	ERS2884596	N	SOUTH AFRICA	2013		NP SWAB	Carriage			33	#d86831	16F	#8f93ff
28630_7#195	DK	ERS2895890	N	SOUTH AFRICA	2014		NP SWAB	Carriage			33	#d86831	16F	#8f93ff
27679_1#199	DK	ERS2749240	N	SOUTH AFRICA	2015		NP SWAB	Carriage			46	#cb455e	16F	#8f93ff
27463_1#85	DK	ERS2749625	N	SOUTH AFRICA	2015		NP SWAB	Carriage			33	#d86831	16F	#8f93ff
27712_1#302	DK	ERS2748774	N	SOUTH AFRICA	2016		NP SWAB	Dis-Car			46	#cb455e	16F	#8f93ff
25108_8#166	DK	ERS2073863	N	SOUTH AFRICA	2013		NP SWAB	Carriage			46	#cb455e	16F	#8f93ff
28477_1#235	DK	ERS2894297	N	SOUTH AFRICA	2016		NP SWAB	Carriage			33	#d86831	16F	#8f93ff
28522_2#220	DK	ERS2894655	N	SOUTH AFRICA	2016		NP SWAB	Carriage			33	#d86831	16F	#8f93ff
25237_3#94	DK	ERS2074590	N	SOUTH AFRICA	2013		NP SWAB	Carriage			33	#d86831	16F	#8f93ff
26034_5#132	DK	ERS2470275	N	SOUTH AFRICA	2014		NP SWAB	Carriage			46	#cb455e	16F	#8f93ff
25515_8#51	DK	ERS2884535	N	SOUTH AFRICA	2015		NP SWAB	Carriage			33	#d86831	16F	#8f93ff
28328_1#257	DK	ERS2894015	N	SOUTH AFRICA	2016		NP SWAB	Carriage			33	#d86831	16F	#8f93ff
27644_7#240	DK	ERS2747422	N	SOUTH AFRICA	2014		NP SWAB	Carriage			46	#cb455e	16F	#8f93ff
26034_5#178	DK	ERS2470337	N	SOUTH AFRICA	2014		NP SWAB	Carriage			46	#cb455e	16F	#8f93ff
27385_1#224	DK	ERS2746110	N	SOUTH AFRICA	2014		NP SWAB	Carriage			33	#d86831	16F	#8f93ff
26077_1#61	DK	ERS2470608	N	SOUTH AFRICA	2014		NP SWAB	Carriage			46	#cb455e	16F	#8f93ff
28522_2#236	DK	ERS2894425	N	SOUTH AFRICA	2014		NP SWAB	Carriage			46	#cb455e	16F	#8f93ff
26077_1#33	DK	ERS2470580	N	SOUTH AFRICA	2014		NP SWAB	Carriage			46	#cb455e	16F	#8f93ff
27679_2#289	DK	ERS2750205	N	SOUTH AFRICA	2015		NP SWAB	Carriage			46	#cb455e	16F	#8f93ff
26034_5#72	DK	ERS2470230	N	SOUTH AFRICA	2014		NP SWAB	Carriage			46	#cb455e	16F	#8f93ff
25499_1#287	DK	ERS2884801	N	SOUTH AFRICA	2014		NP SWAB	Dis-Car			46	#cb455e	16F	#8f93ff
27644_7#346	DK	ERS2747449	N	SOUTH AFRICA	2016		NP SWAB	Dis-Car			46	#cb455e	16F	#8f93ff
27644_7#354	DK	ERS2747452	N	SOUTH AFRICA	2016		NP SWAB	Carriage			46	#cb455e	16F	#8f93ff
25564_5#24	DK	ERS2884348	N	SOUTH AFRICA	2014		NP SWAB	Dis-Car			46	#cb455e	16F	#8f93ff
27644_7#168	DK	ERS2747509	N	SOUTH AFRICA	2014		NP SWAB	Carriage			46	#cb455e	16F	#8f93ff
26034_4#82	DK	ERS2469846	N	SOUTH AFRICA	2014		NP SWAB	Carriage			46	#cb455e	16F	#8f93ff
26077_1#238	DK	ERS2470795	N	SOUTH AFRICA	2014		NP SWAB	Carriage			46	#cb455e	16F	#8f93ff
26077_1#325	DK	ERS2470879	N	SOUTH AFRICA	2014		NP SWAB	Carriage			46	#cb455e	16F	#8f93ff
27492_1#326	DK	ERS2746125	N	SOUTH AFRICA	2014		NP SWAB	Carriage			46	#cb455e	16F	#8f93ff
27492_1#361	DK	ERS2746298	N	SOUTH AFRICA	2014		NP SWAB	Carriage			46	#cb455e	16F	#8f93ff
26077_1#89	DK	ERS2470636	N	SOUTH AFRICA	2014		NP SWAB	Carriage			46	#cb455e	16F	#8f93ff
26077_1#57	DK	ERS2470604	N	SOUTH AFRICA	2014		NP SWAB	Carriage			46	#cb455e	16F	#8f93ff
28522_2#340	DK	ERS2894693	N	SOUTH AFRICA	2016		NP SWAB	Carriage			46	#cb455e	16F	#8f93ff
25564_5#196	DK	ERS2884448	N	SOUTH AFRICA	2013		NP SWAB	Carriage			46	#cb455e	16F	#8f93ff
27492_1#285	DK	ERS2745772	N	SOUTH AFRICA	2015		NP SWAB	Carriage			46	#cb455e	16F	#8f93ff
28477_1#71	DK	ERS2894242	N	SOUTH AFRICA	2016		NP SWAB	Carriage			46	#cb455e	16F	#8f93ff
28630_7#62	DK	ERS2895779	N	SOUTH AFRICA	2017		NP SWAB	Carriage			46	#cb455e	16F	#8f93ff
26034_5#312	DK	ERS2470473	N	SOUTH AFRICA	2014		NP SWAB	Carriage			33	#d86831	16F	#8f93ff
26077_1#331	DK	ERS2470885	N	SOUTH AFRICA	2014		NP SWAB	Carriage			33	#d86831	16F	#8f93ff
27385_1#229	DK	ERS2746111	N	SOUTH AFRICA	2014		NP SWAB	Carriage			33	#d86831	16F	#8f93ff
27536_1#353	DK	ERS2746729	N	SOUTH AFRICA	2014		NP SWAB	Carriage			33	#d86831	16F	#8f93ff
25515_8#95	DK	ERS2884562	N	SOUTH AFRICA	2013		NP SWAB	Carriage			33	#d86831	16F	#8f93ff
25108_8#201	DK	ERS2073901	N	SOUTH AFRICA	2013		NP SWAB	Carriage			46	#cb455e	16F	#8f93ff
26034_4#59	DK	ERS2469823	N	SOUTH AFRICA	2014		NP SWAB	Carriage			46	#cb455e	16F	#8f93ff
26077_1#217	DK	ERS2470769	N	SOUTH AFRICA	2014		NP SWAB	Carriage			46	#cb455e	16F	#8f93ff
26077_1#117	DK	ERS2470664	N	SOUTH AFRICA	2014		NP SWAB	Carriage			33	#d86831	16F	#8f93ff
26034_5#208	DK	ERS2470367	N	SOUTH AFRICA	2014		NP SWAB	Carriage			46	#cb455e	16F	#8f93ff
28522_2#97	DK	ERS2895231	N	SOUTH AFRICA	2016		NP SWAB	Carriage			46	#cb455e	16F	#8f93ff
28630_7#157	DK	ERS2895406	N	SOUTH AFRICA	2017		NP SWAB	Carriage			46	#cb455e	16F	#8f93ff
27463_2#206	DK	ERS2745599	N	SOUTH AFRICA	2017		NP SWAB	Dis-Car			46	#cb455e	16F	#8f93ff
27463_2#204	DK	ERS2745598	N	SOUTH AFRICA	2017		NP SWAB	Carriage			46	#cb455e	16F	#8f93ff
28522_2#322	DK	ERS2895326	N	SOUTH AFRICA	2016		NP SWAB	Carriage			46	#cb455e	16F	#8f93ff
28630_7#121	DK	ERS2895670	N	SOUTH AFRICA	2017		NP SWAB	Carriage			46	#cb455e	16F	#8f93ff
26034_4#115	DK	ERS2469879	N	SOUTH AFRICA	2013		NP SWAB	Carriage			33	#d86831	16F	#8f93ff
26077_1#163	DK	ERS2470712	N	SOUTH AFRICA	2014		NP SWAB	Carriage			46	#cb455e	16F	#8f93ff
27536_1#376	DK	ERS2746571	N	SOUTH AFRICA	2014		NP SWAB	Carriage			46	#cb455e	16F	#8f93ff
28632_2#215	DK	ERS2895477	N	SOUTH AFRICA	2016		NP SWAB	Carriage			47	#b4b270	16F	#8f93ff
28630_7#210	DK	ERS2895708	N	SOUTH AFRICA	2017		NP SWAB	Carriage			33	#d86831	16F	#8f93ff
26077_1#80	DK	ERS2470627	N	SOUTH AFRICA	2015		NP SWAB	Dis-Car			46	#cb455e	16F	#8f93ff
26034_5#316	DK	ERS2470478	N	SOUTH AFRICA	2014		NP SWAB	Carriage			46	#cb455e	16F	#8f93ff
26077_1#59	DK	ERS2470606	N	SOUTH AFRICA	2014		NP SWAB	Carriage			46	#cb455e	16F	#8f93ff
26077_1#286	DK	ERS2470839	N	SOUTH AFRICA	2014		NP SWAB	Carriage			46	#cb455e	16F	#8f93ff
27385_1#191	DK	ERS2746092	N	SOUTH AFRICA	2014		NP SWAB	Carriage			46	#cb455e	16F	#8f93ff
27492_1#78	DK	ERS2746174	N	SOUTH AFRICA	2014		NP SWAB	Carriage			46	#cb455e	16F	#8f93ff
33892_2#191	DK	ERS4264787	N	SOUTH AFRICA	2014		NP SWAB	Carriage			49	#958031	16F	#8f93ff
27536_1#36	DK	ERS2746583	N	SOUTH AFRICA	2014		NP SWAB	Carriage			46	#cb455e	16F	#8f93ff
27385_1#326	DK	ERS2746190	N	SOUTH AFRICA	2014		NP SWAB	Carriage			46	#cb455e	16F	#8f93ff
27492_1#376	DK	ERS2746302	N	SOUTH AFRICA	2014		NP SWAB	Carriage			46	#cb455e	16F	#8f93ff
27385_1#211	DK	ERS2746454	N	SOUTH AFRICA	2014		NP SWAB	Carriage			46	#cb455e	16F	#8f93ff
27536_1#189	DK	ERS2746514	N	SOUTH AFRICA	2014		NP SWAB	Carriage			46	#cb455e	16F	#8f93ff
27536_1#162	DK	ERS2746659	N	SOUTH AFRICA	2014		NP SWAB	Carriage			46	#cb455e	16F	#8f93ff
28522_1#363	DK	ERS2893367	N	SOUTH AFRICA	2015		NP SWAB	Carriage			46	#cb455e	16F	#8f93ff
28477_1#111	DK	ERS2894258	N	SOUTH AFRICA	2016		NP SWAB	Carriage			46	#cb455e	16F	#8f93ff
26077_1#68	DK	ERS2470615	N	SOUTH AFRICA	2014		NP SWAB	Carriage			46	#cb455e	16F	#8f93ff
27679_2#370	DK	ERS2749815	N	SOUTH AFRICA	2015		NP SWAB	Carriage			33	#d86831	16F	#8f93ff
28522_2#215	DK	ERS2894417	N	SOUTH AFRICA	2016		NP SWAB	Carriage			46	#cb455e	16F	#8f93ff
27536_2#287	DK	ERS2747023	N	SOUTH AFRICA	2014		NP SWAB	Carriage			46	#cb455e	16F	#8f93ff
28522_2#251	DK	ERS2894554	N	SOUTH AFRICA	2016		NP SWAB	Carriage			46	#cb455e	16F	#8f93ff
27425_8#334	DK	ERS2750595	N	SOUTH AFRICA	2015		NP SWAB	Carriage			46	#cb455e	16F	#8f93ff
27536_2#150	DK	ERS2747096	N	SOUTH AFRICA	2014		NP SWAB	Carriage			46	#cb455e	16F	#8f93ff
27536_1#132	DK	ERS2746350	N	SOUTH AFRICA	2015		NP SWAB	Carriage			46	#cb455e	16F	#8f93ff
28630_7#193	DK	ERS2895583	N	SOUTH AFRICA	2017		NP SWAB	Carriage			46	#cb455e	16F	#8f93ff
27388_1#349	DK	ERS2747257	N	SOUTH AFRICA	2014		NP SWAB	Carriage			33	#d86831	16F	#8f93ff
27463_1#305	DK	ERS2750615	N	SOUTH AFRICA	2015		NP SWAB	Carriage			33	#d86831	16F	#8f93ff
27463_2#205	DK	ERS2745360	N	SOUTH AFRICA	2015		NP SWAB	Carriage			46	#cb455e	16F	#8f93ff
28477_1#85	DK	ERS2893831	N	SOUTH AFRICA	2016		NP SWAB	Carriage			46	#cb455e	16F	#8f93ff
26034_5#12	DK	ERS2470165	N	SOUTH AFRICA	2014		NP SWAB	Carriage			46	#cb455e	16F	#8f93ff
27463_1#300	DK	ERS2750614	N	SOUTH AFRICA	2015		NP SWAB	Carriage			46	#cb455e	16F	#8f93ff
27712_1#360	DK	ERS2748899	N	SOUTH AFRICA	2015		NP SWAB	Carriage			46	#cb455e	16F	#8f93ff
27644_7#352	DK	ERS2747686	N	SOUTH AFRICA	2014		NP SWAB	Carriage			46	#cb455e	16F	#8f93ff
28630_7#78	DK	ERS2895785	N	SOUTH AFRICA	2017		NP SWAB	Carriage			46	#cb455e	16F	#8f93ff
28328_1#325	DK	ERS2894094	N	SOUTH AFRICA	2016		NP SWAB	Carriage			46	#cb455e	16F	#8f93ff
27492_1#79	DK	ERS2746003	N	SOUTH AFRICA	2017		NP SWAB	Carriage			46	#cb455e	16F	#8f93ff
27492_1#1	DK	ERS2746141	N	SOUTH AFRICA	2014		NP SWAB	Carriage			46	#cb455e	16F	#8f93ff
27536_1#129	DK	ERS2746492	N	SOUTH AFRICA	2014		NP SWAB	Carriage			46	#cb455e	16F	#8f93ff
27630_1#222	DK	ERS2748188	N	SOUTH AFRICA	2016		NP SWAB	Dis-Car			46	#cb455e	16F	#8f93ff
27630_1#70	DK	ERS2748016	N	SOUTH AFRICA	2015		NP SWAB	Carriage			46	#cb455e	16F	#8f93ff
27630_1#255	DK	ERS2748205	N	SOUTH AFRICA	2015		NP SWAB	Carriage			46	#cb455e	16F	#8f93ff
27644_6#8	DK	ERS2748244	N	SOUTH AFRICA	2015		NP SWAB	Carriage			46	#cb455e	16F	#8f93ff
27644_6#36	DK	ERS2748252	N	SOUTH AFRICA	2015		NP SWAB	Carriage			46	#cb455e	16F	#8f93ff
27644_6#134	DK	ERS2748281	N	SOUTH AFRICA	2015		NP SWAB	Carriage			46	#cb455e	16F	#8f93ff
27644_6#204	DK	ERS2748405	N	SOUTH AFRICA	2015		NP SWAB	Carriage			46	#cb455e	16F	#8f93ff
26077_1#79	DK	ERS2470626	N	SOUTH AFRICA	2015		NP SWAB	Dis-Car			46	#cb455e	16F	#8f93ff
28477_1#43	DK	ERS2894221	N	SOUTH AFRICA	2016		NP SWAB	Carriage			46	#cb455e	16F	#8f93ff
27536_2#279	DK	ERS2747021	N	SOUTH AFRICA	2014		NP SWAB	Carriage			46	#cb455e	16F	#8f93ff
27536_2#284	DK	ERS2747131	N	SOUTH AFRICA	2014		NP SWAB	Carriage			46	#cb455e	16F	#8f93ff
27536_2#317	DK	ERS2747242	N	SOUTH AFRICA	2014		NP SWAB	Carriage			46	#cb455e	16F	#8f93ff
27644_7#324	DK	ERS2747342	N	SOUTH AFRICA	2014		NP SWAB	Carriage			46	#cb455e	16F	#8f93ff
27388_1#182	DK	ERS2747709	N	SOUTH AFRICA	2014		NP SWAB	Carriage			46	#cb455e	16F	#8f93ff
27536_1#371	DK	ERS2746408	N	SOUTH AFRICA	2014		NP SWAB	Carriage			46	#cb455e	16F	#8f93ff
27388_1#11	DK	ERS2747874	N	SOUTH AFRICA	2015		NP SWAB	Carriage			46	#cb455e	16F	#8f93ff
27630_1#161	DK	ERS2748045	N	SOUTH AFRICA	2015		NP SWAB	Carriage			46	#cb455e	16F	#8f93ff
27712_1#99	DK	ERS2748950	N	SOUTH AFRICA	2015		NP SWAB	Carriage			46	#cb455e	16F	#8f93ff
27679_1#35	DK	ERS2749192	N	SOUTH AFRICA	2015		NP SWAB	Carriage			46	#cb455e	16F	#8f93ff
27679_1#89	DK	ERS2749207	N	SOUTH AFRICA	2015		NP SWAB	Carriage			46	#cb455e	16F	#8f93ff
27679_1#232	DK	ERS2749358	N	SOUTH AFRICA	2015		NP SWAB	Carriage			46	#cb455e	16F	#8f93ff
27679_1#354	DK	ERS2749505	N	SOUTH AFRICA	2015		NP SWAB	Carriage			46	#cb455e	16F	#8f93ff
27536_1#300	DK	ERS2746713	N	SOUTH AFRICA	2015		NP SWAB	Carriage			46	#cb455e	16F	#8f93ff
27463_1#45	DK	ERS2749914	N	SOUTH AFRICA	2015		NP SWAB	Carriage			46	#cb455e	16F	#8f93ff
27644_6#3	DK	ERS2748575	N	SOUTH AFRICA	2015		NP SWAB	Carriage			46	#cb455e	16F	#8f93ff
27679_2#265	DK	ERS2749929	N	SOUTH AFRICA	2016		NP SWAB	Dis-Car			46	#cb455e	16F	#8f93ff
27644_6#210	DK	ERS2748635	N	SOUTH AFRICA	2015		NP SWAB	Carriage			46	#cb455e	16F	#8f93ff
27679_2#248	DK	ERS2750046	N	SOUTH AFRICA	2015		NP SWAB	Carriage			46	#cb455e	16F	#8f93ff
27536_2#241	DK	ERS2746907	N	SOUTH AFRICA	2014		NP SWAB	Carriage			33	#d86831	16F	#8f93ff
27536_2#89	DK	ERS2747077	N	SOUTH AFRICA	2014		NP SWAB	Carriage			33	#d86831	16F	#8f93ff
27536_2#29	DK	ERS2747164	N	SOUTH AFRICA	2014		NP SWAB	Carriage			33	#d86831	16F	#8f93ff
27536_2#374	DK	ERS2747256	N	SOUTH AFRICA	2014		NP SWAB	Carriage			33	#d86831	16F	#8f93ff
27644_7#99	DK	ERS2747386	N	SOUTH AFRICA	2014		NP SWAB	Carriage			33	#d86831	16F	#8f93ff
27388_1#101	DK	ERS2747576	N	SOUTH AFRICA	2014		NP SWAB	Carriage			33	#d86831	16F	#8f93ff
27630_1#15	DK	ERS2747841	N	SOUTH AFRICA	2014		NP SWAB	Carriage			33	#d86831	16F	#8f93ff
27630_1#240	DK	ERS2747930	N	SOUTH AFRICA	2014		NP SWAB	Carriage			33	#d86831	16F	#8f93ff
27630_1#278	DK	ERS2748084	N	SOUTH AFRICA	2015		NP SWAB	Carriage			33	#d86831	16F	#8f93ff
27644_6#242	DK	ERS2748659	N	SOUTH AFRICA	2015		NP SWAB	Carriage			33	#d86831	16F	#8f93ff
27463_1#245	DK	ERS2749317	N	SOUTH AFRICA	2015		NP SWAB	Carriage			33	#d86831	16F	#8f93ff
27536_2#264	DK	ERS2747125	N	SOUTH AFRICA	2014		NP SWAB	Carriage			33	#d86831	16F	#8f93ff
27644_7#234	DK	ERS2747319	N	SOUTH AFRICA	2014		NP SWAB	Carriage			33	#d86831	16F	#8f93ff
27630_1#218	DK	ERS2748186	N	SOUTH AFRICA	2015		NP SWAB	Carriage			33	#d86831	16F	#8f93ff
27463_2#207	DK	ERS2745241	N	SOUTH AFRICA	2016		NP SWAB	Carriage			46	#cb455e	16F	#8f93ff
27463_1#137	DK	ERS2750004	N	SOUTH AFRICA	2015		NP SWAB	Carriage			33	#d86831	16F	#8f93ff
28632_2#169	DK	ERS2895463	N	SOUTH AFRICA	2017		NP SWAB	Carriage			46	#cb455e	16F	#8f93ff
29594_2#6	DK	ERS2895618	N	SOUTH AFRICA	2017		NP SWAB	Carriage			46	#cb455e	16F	#8f93ff
27644_7#172	DK	ERS2747512	N	SOUTH AFRICA	2014		NP SWAB	Carriage			46	#cb455e	16F	#8f93ff
27630_1#74	DK	ERS2748017	N	SOUTH AFRICA	2015		NP SWAB	Carriage			46	#cb455e	16F	#8f93ff
27712_1#306	DK	ERS2748898	N	SOUTH AFRICA	2015		NP SWAB	Carriage			46	#cb455e	16F	#8f93ff
27712_1#54	DK	ERS2748700	N	SOUTH AFRICA	2015		NP SWAB	Carriage			46	#cb455e	16F	#8f93ff
27679_1#37	DK	ERS2749193	N	SOUTH AFRICA	2015		NP SWAB	Carriage			46	#cb455e	16F	#8f93ff
27679_1#223	DK	ERS2749246	N	SOUTH AFRICA	2015		NP SWAB	Carriage			46	#cb455e	16F	#8f93ff
27679_1#271	DK	ERS2749369	N	SOUTH AFRICA	2015		NP SWAB	Carriage			46	#cb455e	16F	#8f93ff
27712_1#92	DK	ERS2748824	N	SOUTH AFRICA	2015		NP SWAB	Carriage			46	#cb455e	16F	#8f93ff
27679_2#45	DK	ERS2750114	N	SOUTH AFRICA	2015		NP SWAB	Carriage			46	#cb455e	16F	#8f93ff
27425_8#281	DK	ERS2750427	N	SOUTH AFRICA	2015		NP SWAB	Carriage			46	#cb455e	16F	#8f93ff
27425_8#196	DK	ERS2750539	N	SOUTH AFRICA	2015		NP SWAB	Carriage			46	#cb455e	16F	#8f93ff
27463_2#280	DK	ERS2745620	N	SOUTH AFRICA	2015		NP SWAB	Carriage			46	#cb455e	16F	#8f93ff
27385_1#324	DK	ERS2745919	N	SOUTH AFRICA	2015		NP SWAB	Carriage			46	#cb455e	16F	#8f93ff
26034_5#188	DK	ERS2470347	N	SOUTH AFRICA	2015		NP SWAB	Dis-Car			46	#cb455e	16F	#8f93ff
27630_1#114	DK	ERS2748028	N	SOUTH AFRICA	2015		NP SWAB	Carriage			46	#cb455e	16F	#8f93ff
27712_1#311	DK	ERS2748907	N	SOUTH AFRICA	2015		NP SWAB	Carriage			46	#cb455e	16F	#8f93ff
27712_1#10	DK	ERS2748686	N	SOUTH AFRICA	2015		NP SWAB	Carriage			46	#cb455e	16F	#8f93ff
27679_1#290	DK	ERS2749374	N	SOUTH AFRICA	2015		NP SWAB	Carriage			46	#cb455e	16F	#8f93ff
27679_1#111	DK	ERS2749214	N	SOUTH AFRICA	2015		NP SWAB	Carriage			46	#cb455e	16F	#8f93ff
27463_1#311	DK	ERS2749481	N	SOUTH AFRICA	2015		NP SWAB	Carriage			46	#cb455e	16F	#8f93ff
27463_1#200	DK	ERS2749704	N	SOUTH AFRICA	2015		NP SWAB	Carriage			46	#cb455e	16F	#8f93ff
27679_2#13	DK	ERS2749821	N	SOUTH AFRICA	2015		NP SWAB	Carriage			46	#cb455e	16F	#8f93ff
27679_2#258	DK	ERS2750190	N	SOUTH AFRICA	2015		NP SWAB	Carriage			46	#cb455e	16F	#8f93ff
27679_2#360	DK	ERS2750225	N	SOUTH AFRICA	2015		NP SWAB	Carriage			46	#cb455e	16F	#8f93ff
27463_2#47	DK	ERS2745172	N	SOUTH AFRICA	2015		NP SWAB	Carriage			46	#cb455e	16F	#8f93ff
28477_1#347	DK	ERS2894335	N	SOUTH AFRICA	2016		NP SWAB	Carriage			46	#cb455e	16F	#8f93ff
27712_1#170	DK	ERS2748847	N	SOUTH AFRICA	2016		NP SWAB	Carriage			46	#cb455e	16F	#8f93ff
27644_6#154	DK	ERS2748286	N	SOUTH AFRICA	2015		NP SWAB	Carriage			46	#cb455e	16F	#8f93ff
27644_6#328	DK	ERS2748338	N	SOUTH AFRICA	2015		NP SWAB	Carriage			46	#cb455e	16F	#8f93ff
27492_1#297	DK	ERS2745779	N	SOUTH AFRICA	2015		NP SWAB	Carriage			46	#cb455e	16F	#8f93ff
27492_1#3	DK	ERS2745816	N	SOUTH AFRICA	2015		NP SWAB	Carriage			46	#cb455e	16F	#8f93ff
28632_2#51	DK	ERS2895645	N	SOUTH AFRICA	2017		NP SWAB	Carriage			33	#d86831	16F	#8f93ff
27492_1#14	DK	ERS2745975	N	SOUTH AFRICA	2015		NP SWAB	Carriage			46	#cb455e	16F	#8f93ff
27644_6#383	DK	ERS2748574	N	SOUTH AFRICA	2015		NP SWAB	Carriage			46	#cb455e	16F	#8f93ff
27463_1#267	DK	ERS2750140	N	SOUTH AFRICA	2015		NP SWAB	Carriage			46	#cb455e	16F	#8f93ff
27644_6#107	DK	ERS2748384	N	SOUTH AFRICA	2015		NP SWAB	Carriage			46	#cb455e	16F	#8f93ff
27644_6#155	DK	ERS2748392	N	SOUTH AFRICA	2015		NP SWAB	Carriage			46	#cb455e	16F	#8f93ff
27644_6#34	DK	ERS2748472	N	SOUTH AFRICA	2015		NP SWAB	Carriage			46	#cb455e	16F	#8f93ff
27679_2#49	DK	ERS2750116	N	SOUTH AFRICA	2015		NP SWAB	Carriage			46	#cb455e	16F	#8f93ff
27425_8#210	DK	ERS2750299	N	SOUTH AFRICA	2015		NP SWAB	Carriage			46	#cb455e	16F	#8f93ff
28630_7#112	DK	ERS2895798	N	SOUTH AFRICA	2015		NP SWAB	Carriage			49	#958031	16F	#8f93ff
27463_1#183	DK	ERS2749133	N	SOUTH AFRICA	2016		NP SWAB	Carriage			46	#cb455e	16F	#8f93ff
27463_1#30	DK	ERS2749591	N	SOUTH AFRICA	2016		NP SWAB	Carriage			46	#cb455e	16F	#8f93ff
28522_2#175	DK	ERS2894529	N	SOUTH AFRICA	2016		NP SWAB	Carriage			46	#cb455e	16F	#8f93ff
28522_2#27	DK	ERS2894704	N	SOUTH AFRICA	2016		NP SWAB	Carriage			33	#d86831	16F	#8f93ff
27630_1#182	DK	ERS2747764	N	SOUTH AFRICA	2015		NP SWAB	Carriage			33	#d86831	16F	#8f93ff
28477_1#232	DK	ERS2893893	N	SOUTH AFRICA	2016		NP SWAB	Carriage			33	#d86831	16F	#8f93ff
27644_7#282	DK	ERS2747554	N	SOUTH AFRICA	2016		NP SWAB	Carriage			33	#d86831	16F	#8f93ff
33947_1#343	DK	ERS4264942	N	SOUTH AFRICA	2015		NP SWAB	Carriage			49	#958031	16F	#8f93ff
27425_8#223	DK	ERS2750302	N	SOUTH AFRICA	2015		NP SWAB	Carriage			46	#cb455e	16F	#8f93ff
27425_8#104	DK	ERS2750494	N	SOUTH AFRICA	2015		NP SWAB	Carriage			46	#cb455e	16F	#8f93ff
27425_8#191	DK	ERS2750536	N	SOUTH AFRICA	2015		NP SWAB	Carriage			46	#cb455e	16F	#8f93ff
27463_2#39	DK	ERS2745169	N	SOUTH AFRICA	2015		NP SWAB	Carriage			46	#cb455e	16F	#8f93ff
27463_2#125	DK	ERS2745198	N	SOUTH AFRICA	2015		NP SWAB	Carriage			46	#cb455e	16F	#8f93ff
27463_2#170	DK	ERS2745211	N	SOUTH AFRICA	2015		NP SWAB	Carriage			46	#cb455e	16F	#8f93ff
27644_6#93	DK	ERS2748601	N	SOUTH AFRICA	2015		NP SWAB	Carriage			46	#cb455e	16F	#8f93ff
33892_2#252	DK	ERS4264989	N	SOUTH AFRICA	2015		NP SWAB	Carriage			49	#958031	16F	#8f93ff
27492_1#11	DK	ERS2745819	N	SOUTH AFRICA	2015		NP SWAB	Carriage			46	#cb455e	16F	#8f93ff
27492_1#229	DK	ERS2745900	N	SOUTH AFRICA	2015		NP SWAB	Carriage			46	#cb455e	16F	#8f93ff
28328_1#136	DK	ERS2893276	N	SOUTH AFRICA	2015		NP SWAB	Carriage			46	#cb455e	16F	#8f93ff
27463_2#21	DK	ERS2745163	N	SOUTH AFRICA	2015		NP SWAB	Carriage			46	#cb455e	16F	#8f93ff
27463_2#151	DK	ERS2745343	N	SOUTH AFRICA	2015		NP SWAB	Carriage			46	#cb455e	16F	#8f93ff
27463_2#156	DK	ERS2745460	N	SOUTH AFRICA	2015		NP SWAB	Carriage			46	#cb455e	16F	#8f93ff
27712_1#138	DK	ERS2748726	N	SOUTH AFRICA	2015		NP SWAB	Carriage			46	#cb455e	16F	#8f93ff
27492_1#6	DK	ERS2745817	N	SOUTH AFRICA	2015		NP SWAB	Carriage			46	#cb455e	16F	#8f93ff
27385_1#4	DK	ERS2745951	N	SOUTH AFRICA	2015		NP SWAB	Carriage			46	#cb455e	16F	#8f93ff
33892_2#7	DK	ERS4265017	N	SOUTH AFRICA	2015		NP SWAB	Carriage			49	#958031	16F	#8f93ff
27463_1#54	DK	ERS2749607	N	SOUTH AFRICA	2016		NP SWAB	Carriage			49	#958031	16F	#8f93ff
28477_1#62	DK	ERS2893824	N	SOUTH AFRICA	2016		NP SWAB	Carriage			46	#cb455e	16F	#8f93ff
28632_2#70	DK	ERS2895368	N	SOUTH AFRICA	2016		NP SWAB	Carriage			46	#cb455e	16F	#8f93ff
28522_1#220	DK	ERS2893441	N	SOUTH AFRICA	2015		NP SWAB	Carriage			46	#cb455e	16F	#8f93ff
28328_1#121	DK	ERS2893638	N	SOUTH AFRICA	2016		NP SWAB	Carriage			46	#cb455e	16F	#8f93ff
27630_1#276	DK	ERS2747789	N	SOUTH AFRICA	2015		NP SWAB	Carriage			46	#cb455e	16F	#8f93ff
33947_1#271	DK	ERS4264894	N	SOUTH AFRICA	2015		NP SWAB	Carriage			47	#b4b270	16F	#8f93ff
27644_6#136	DK	ERS2748506	N	SOUTH AFRICA	2015		NP SWAB	Carriage			33	#d86831	16F	#8f93ff
27385_1#274	DK	ERS2746508	N	SOUTH AFRICA	2015		NP SWAB	Dis-Car			33	#d86831	16F	#8f93ff
27492_1#185	DK	ERS2745884	N	SOUTH AFRICA	2015		NP SWAB	Carriage			33	#d86831	16F	#8f93ff
27463_2#55	DK	ERS2745316	N	SOUTH AFRICA	2015		NP SWAB	Carriage			46	#cb455e	16F	#8f93ff
27463_1#155	DK	ERS2749111	N	SOUTH AFRICA	2015		NP SWAB	Carriage			46	#cb455e	16F	#8f93ff
27388_1#184	DK	ERS2748605	N	SOUTH AFRICA	2016		NP SWAB	Carriage			46	#cb455e	16F	#8f93ff
28522_1#97	DK	ERS2893544	N	SOUTH AFRICA	2016		NP SWAB	Carriage			46	#cb455e	16F	#8f93ff
28522_2#131	DK	ERS2894392	N	SOUTH AFRICA	2016		NP SWAB	Carriage			46	#cb455e	16F	#8f93ff
27679_2#145	DK	ERS2749865	N	SOUTH AFRICA	2016		NP SWAB	Carriage			46	#cb455e	16F	#8f93ff
27536_1#257	DK	ERS2746805	N	SOUTH AFRICA	2015		NP SWAB	Carriage			46	#cb455e	16F	#8f93ff
28522_1#223	DK	ERS2893442	N	SOUTH AFRICA	2016		NP SWAB	Carriage			46	#cb455e	16F	#8f93ff
27644_6#145	DK	ERS2748617	N	SOUTH AFRICA	2016		NP SWAB	Carriage			46	#cb455e	16F	#8f93ff
28522_1#27	DK	ERS2893516	N	SOUTH AFRICA	2016		NP SWAB	Carriage			46	#cb455e	16F	#8f93ff
28522_1#40	DK	ERS2893667	N	SOUTH AFRICA	2016		NP SWAB	Carriage			46	#cb455e	16F	#8f93ff
28477_1#292	DK	ERS2893913	N	SOUTH AFRICA	2016		NP SWAB	Carriage			46	#cb455e	16F	#8f93ff
28477_1#91	DK	ERS2893972	N	SOUTH AFRICA	2016		NP SWAB	Carriage			46	#cb455e	16F	#8f93ff
28477_1#275	DK	ERS2894055	N	SOUTH AFRICA	2016		NP SWAB	Carriage			46	#cb455e	16F	#8f93ff
28477_1#89	DK	ERS2894123	N	SOUTH AFRICA	2016		NP SWAB	Carriage			46	#cb455e	16F	#8f93ff
28477_1#330	DK	ERS2894199	N	SOUTH AFRICA	2016		NP SWAB	Carriage			46	#cb455e	16F	#8f93ff
28477_1#95	DK	ERS2894254	N	SOUTH AFRICA	2016		NP SWAB	Carriage			46	#cb455e	16F	#8f93ff
28477_1#378	DK	ERS2894345	N	SOUTH AFRICA	2016		NP SWAB	Carriage			46	#cb455e	16F	#8f93ff
28522_2#167	DK	ERS2894404	N	SOUTH AFRICA	2016		NP SWAB	Carriage			46	#cb455e	16F	#8f93ff
28522_2#26	DK	ERS2894481	N	SOUTH AFRICA	2016		NP SWAB	Carriage			46	#cb455e	16F	#8f93ff
28632_2#174	DK	ERS2894533	N	SOUTH AFRICA	2016		NP SWAB	Carriage			46	#cb455e	16F	#8f93ff
27679_2#294	DK	ERS2749792	N	SOUTH AFRICA	2016		NP SWAB	Carriage			46	#cb455e	16F	#8f93ff
28522_1#258	DK	ERS2893757	N	SOUTH AFRICA	2016		NP SWAB	Carriage			46	#cb455e	16F	#8f93ff
28328_1#342	DK	ERS2893787	N	SOUTH AFRICA	2016		NP SWAB	Carriage			33	#d86831	16F	#8f93ff
[truncated: 24 more columns]
