# Supplementary material for: Genomic epidemiology of Streptococcus pneumoniae serotype 16F lineages
Source: Microb Genom. 2023 Nov 2;9(11):001123. doi: 10.1099/mgen.0.001123 (PMC10711320; doi:10.1099/mgen.0.001123)
Supplement: Supplementary material 3 [file mgen-9-1123-s003.xlsx]

## Sheet: Sheet1
lane_id	Manifest_type	Year_collection	Region	Country	GPSC_PoPUNK2	In_Silico_serotype	Latitude	Longitude	PEN	COT
26034_4#249	Carriage	2014	Mbekweni	SOUTH AFRICA	33	16F	-33.68	18.99	S	S
25237_3#112	Carriage	2013	Mbekweni	SOUTH AFRICA	33	16F	-33.68	18.99	S	S
27385_1#179	Carriage	2014	Mbekweni	SOUTH AFRICA	33	16F	-33.68	18.99	S	S
27536_2#379	Carriage	2014	Mbekweni	SOUTH AFRICA	33	16F	-33.68	18.99	S	I
25237_3#219	Carriage	2013	Mbekweni	SOUTH AFRICA	33	16F	-33.68	18.99	S	S
25237_3#86	Carriage	2013	Mbekweni	SOUTH AFRICA	33	16F	-33.68	18.99	S	S
25499_1#128	Carriage	2013	Mbekweni	SOUTH AFRICA	33	16F	-33.68	18.99	S	S
28630_7#86	Carriage	2017	Mbekweni	SOUTH AFRICA	33	16F	-33.68	18.99	S	S
25237_3#113	Carriage	2013	Mbekweni	SOUTH AFRICA	33	16F	-33.68	18.99	S	S
25123_3#358	Carriage	2013	Mbekweni	SOUTH AFRICA	33	16F	-33.68	18.99	S	S
25237_3#32	Carriage	2013	Mbekweni	SOUTH AFRICA	33	16F	-33.68	18.99	S	S
25123_3#262	Carriage	2013	Mbekweni	SOUTH AFRICA	33	16F	-33.68	18.99	S	S
25580_8#89	Carriage	2013	Mbekweni	SOUTH AFRICA	33	16F	-33.68	18.99	S	S
25499_1#154	Carriage	2013	Mbekweni	SOUTH AFRICA	33	16F	-33.68	18.99	S	S
25237_3#1	Carriage	2013	Mbekweni	SOUTH AFRICA	33	16F	-33.68	18.99	S	S
25108_8#330	Carriage	2013	Mbekweni	SOUTH AFRICA	33	16F	-33.68	18.99	S	S
25108_8#235	Carriage	2013	Mbekweni	SOUTH AFRICA	33	16F	-33.68	18.99	S	S
25499_1#92	Carriage	2013	Mbekweni	SOUTH AFRICA	33	16F	-33.68	18.99	S	S
25123_3#260	Carriage	2013	Mbekweni	SOUTH AFRICA	33	16F	-33.68	18.99	S	S
25564_5#247	Carriage	2013	Mbekweni	SOUTH AFRICA	33	16F	-33.68	18.99	S	S
25123_3#342	Carriage	2013	Mbekweni	SOUTH AFRICA	33	16F	-33.68	18.99	S	S
25580_8#28	Carriage	2014	Mbekweni	SOUTH AFRICA	33	16F	-33.68	18.99	S	S
25580_8#98	Carriage	2014	Mbekweni	SOUTH AFRICA	33	16F	-33.68	18.99	S	S
25499_1#230	Carriage	2014	Mbekweni	SOUTH AFRICA	33	16F	-33.68	18.99	S	S
28522_2#32	Carriage	2016	Mbekweni	SOUTH AFRICA	33	16F	-33.68	18.99	S	S
27536_2#100	Carriage	2014	Mbekweni	SOUTH AFRICA	33	16F	-33.68	18.99	S	S
28632_2#126	Carriage	2017	Mbekweni	SOUTH AFRICA	33	16F	-33.68	18.99	S	I
25237_3#131	Carriage	2013	Mbekweni	SOUTH AFRICA	33	16F	-33.68	18.99	S	S
25515_8#22	Carriage	2014	Mbekweni	SOUTH AFRICA	33	16F	-33.68	18.99	S	S
27536_1#64	Carriage	2014	Mbekweni	SOUTH AFRICA	33	16F	-33.68	18.99	S	S
25499_1#304	Carriage	2013	Mbekweni	SOUTH AFRICA	33	16F	-33.68	18.99	S	S
25564_5#22	Carriage	2013	Mbekweni	SOUTH AFRICA	33	16F	-33.68	18.99	S	S
25564_5#147	Carriage	2013	Mbekweni	SOUTH AFRICA	33	16F	-33.68	18.99	S	S
26034_4#11	Carriage	2013	Mbekweni	SOUTH AFRICA	33	16F	-33.68	18.99	S	S
26034_4#290	Carriage	2014	Mbekweni	SOUTH AFRICA	33	16F	-33.68	18.99	S	S
26034_4#269	Carriage	2014	Mbekweni	SOUTH AFRICA	33	16F	-33.68	18.99	S	S
26077_1#247	Carriage	2014	Mbekweni	SOUTH AFRICA	33	16F	-33.68	18.99	S	S
27492_1#243	Carriage	2014	Mbekweni	SOUTH AFRICA	33	16F	-33.68	18.99	S	S
25580_8#45	Carriage	2013	Mbekweni	SOUTH AFRICA	33	16F	-33.68	18.99	S	S
25564_5#99	Carriage	2013	Mbekweni	SOUTH AFRICA	33	16F	-33.68	18.99	S	S
26034_4#310	Carriage	2014	Mbekweni	SOUTH AFRICA	33	16F	-33.68	18.99	S	S
27536_1#238	Carriage	2014	Mbekweni	SOUTH AFRICA	33	16F	-33.68	18.99	S	R
26077_1#106	Carriage	2014	Mbekweni	SOUTH AFRICA	33	16F	-33.68	18.99	S	R
26077_1#266	Carriage	2014	Mbekweni	SOUTH AFRICA	33	16F	-33.68	18.99	S	S
26077_1#311	Carriage	2014	Mbekweni	SOUTH AFRICA	33	16F	-33.68	18.99	S	S
28630_7#283	Carriage	2017	Mbekweni	SOUTH AFRICA	33	16F	-33.68	18.99	S	S
27492_1#175	Carriage	2014	Mbekweni	SOUTH AFRICA	33	16F	-33.68	18.99	S	S
27536_2#233	Carriage	2014	Mbekweni	SOUTH AFRICA	33	16F	-33.68	18.99	S	S
27536_2#49	Carriage	2014	Mbekweni	SOUTH AFRICA	33	16F	-33.68	18.99	S	S
27536_2#114	Carriage	2014	Mbekweni	SOUTH AFRICA	33	16F	-33.68	18.99	S	S
27644_7#35	Carriage	2014	Mbekweni	SOUTH AFRICA	33	16F	-33.68	18.99	S	S
27388_1#370	Carriage	2014	Mbekweni	SOUTH AFRICA	33	16F	-33.68	18.99	S	S
27644_7#156	Carriage	2014	Mbekweni	SOUTH AFRICA	33	16F	-33.68	18.99	S	S
27644_7#117	Carriage	2014	Mbekweni	SOUTH AFRICA	33	16F	-33.68	18.99	S	S
27492_1#309	Carriage	2014	Mbekweni	SOUTH AFRICA	33	16F	-33.68	18.99	S	S
27388_1#333	Disease	2016	Mbekweni	SOUTH AFRICA	33	16F	-33.68	18.99	S	S
27644_7#173	Carriage	2016	Mbekweni	SOUTH AFRICA	33	16F	-33.68	18.99	S	S
27630_1#246	Carriage	2016	Mbekweni	SOUTH AFRICA	33	16F	-33.68	18.99	S	S
27463_1#36	Carriage	2015	Mbekweni	SOUTH AFRICA	33	16F	-33.68	18.99	S	S
27712_1#198	Carriage	2015	Mbekweni	SOUTH AFRICA	33	16F	-33.68	18.99	S	S
27644_6#364	Carriage	2015	Mbekweni	SOUTH AFRICA	33	16F	-33.68	18.99	S	S
27644_7#269	Carriage	2014	Mbekweni	SOUTH AFRICA	33	16F	-33.68	18.99	S	S
27644_7#181	Carriage	2014	Mbekweni	SOUTH AFRICA	33	16F	-33.68	18.99	S	S
27644_7#57	Carriage	2014	Mbekweni	SOUTH AFRICA	33	16F	-33.68	18.99	S	S
27388_1#264	Carriage	2015	Mbekweni	SOUTH AFRICA	33	16F	-33.68	18.99	S	S
27630_1#371	Carriage	2015	Mbekweni	SOUTH AFRICA	33	16F	-33.68	18.99	S	S
27463_1#4	Carriage	2015	Mbekweni	SOUTH AFRICA	33	16F	-33.68	18.99	S	S
27679_1#3	Carriage	2015	Mbekweni	SOUTH AFRICA	33	16F	-33.68	18.99	S	S
27463_1#324	Carriage	2015	Mbekweni	SOUTH AFRICA	33	16F	-33.68	18.99	S	S
27463_1#248	Carriage	2015	Mbekweni	SOUTH AFRICA	33	16F	-33.68	18.99	S	S
27388_1#103	Carriage	2015	Mbekweni	SOUTH AFRICA	33	16F	-33.68	18.99	S	S
27644_6#281	Carriage	2015	Mbekweni	SOUTH AFRICA	33	16F	-33.68	18.99	S	I
27463_1#21	Carriage	2015	Mbekweni	SOUTH AFRICA	33	16F	-33.68	18.99	S	I
27644_6#368	Carriage	2015	Mbekweni	SOUTH AFRICA	33	16F	-33.68	18.99	S	I
27463_1#59	Carriage	2015	Mbekweni	SOUTH AFRICA	33	16F	-33.68	18.99	S	R
27644_6#231	Carriage	2016	Mbekweni	SOUTH AFRICA	33	16F	-33.68	18.99	S	S
28632_2#276	Carriage	2016	Mbekweni	SOUTH AFRICA	33	16F	-33.68	18.99	R	I
27679_1#310	Carriage	2015	Mbekweni	SOUTH AFRICA	33	16F	-33.68	18.99	S	R
27679_2#75	Carriage	2015	Mbekweni	SOUTH AFRICA	33	16F	-33.68	18.99	S	I
27712_1#37	Carriage	2015	Mbekweni	SOUTH AFRICA	33	16F	-33.68	18.99	S	I
27679_2#363	Carriage	2015	Mbekweni	SOUTH AFRICA	33	16F	-33.68	18.99	S	R
27679_2#299	Carriage	2015	Mbekweni	SOUTH AFRICA	33	16F	-33.68	18.99	S	S
28522_2#320	Carriage	2016	Mbekweni	SOUTH AFRICA	33	16F	-33.68	18.99	R	I
28522_2#130	Carriage	2016	Mbekweni	SOUTH AFRICA	33	16F	-33.68	18.99	S	I
27630_1#145	Carriage	2015	Mbekweni	SOUTH AFRICA	33	16F	-33.68	18.99	S	I
27385_1#356	Carriage	2015	Mbekweni	SOUTH AFRICA	33	16F	-33.68	18.99	R	I
28522_1#252	Carriage	2015	Mbekweni	SOUTH AFRICA	33	16F	-33.68	18.99	R	I
28522_1#202	Carriage	2016	Mbekweni	SOUTH AFRICA	33	16F	-33.68	18.99	R	I
27388_1#138	Carriage	2015	Mbekweni	SOUTH AFRICA	33	16F	-33.68	18.99	R	R
27630_1#164	Carriage	2015	Mbekweni	SOUTH AFRICA	33	16F	-33.68	18.99	S	I
28328_1#68	Carriage	2016	Mbekweni	SOUTH AFRICA	33	16F	-33.68	18.99	S	S
27630_1#341	Carriage	2015	Mbekweni	SOUTH AFRICA	33	16F	-33.68	18.99	S	I
28632_2#105	Carriage	2016	Mbekweni	SOUTH AFRICA	33	16F	-33.68	18.99	S	S
27644_6#144	Carriage	2015	Mbekweni	SOUTH AFRICA	33	16F	-33.68	18.99	S	S
28522_1#93	Carriage	2015	Mbekweni	SOUTH AFRICA	33	16F	-33.68	18.99	S	S
27644_6#101	Carriage	2016	Mbekweni	SOUTH AFRICA	33	16F	-33.68	18.99	S	S
28477_1#267	Carriage	2016	Mbekweni	SOUTH AFRICA	33	16F	-33.68	18.99	S	S
28477_1#215	Carriage	2016	Mbekweni	SOUTH AFRICA	33	16F	-33.68	18.99	S	S
27388_1#259	Carriage	2015	Mbekweni	SOUTH AFRICA	33	16F	-33.68	18.99	S	S
27385_1#332	Carriage	2015	Mbekweni	SOUTH AFRICA	33	16F	-33.68	18.99	S	S
27679_1#367	Carriage	2015	TC Newman	SOUTH AFRICA	33	16F	-33.7231	18.9874	S	S
25123_3#79	Carriage	2013	TC Newman	SOUTH AFRICA	33	16F	-33.7231	18.9874	S	I
25237_3#258	Carriage	2013	TC Newman	SOUTH AFRICA	33	16F	-33.7231	18.9874	S	I
25108_8#226	Carriage	2013	TC Newman	SOUTH AFRICA	33	16F	-33.7231	18.9874	S	I
25499_1#81	Carriage	2013	TC Newman	SOUTH AFRICA	33	16F	-33.7231	18.9874	S	S
25499_1#79	Carriage	2013	TC Newman	SOUTH AFRICA	33	16F	-33.7231	18.9874	S	I
28632_2#46	Carriage	2016	TC Newman	SOUTH AFRICA	33	16F	-33.7231	18.9874	S	S
25123_3#96	Carriage	2013	TC Newman	SOUTH AFRICA	33	16F	-33.7231	18.9874	S	I
25123_3#128	Carriage	2013	TC Newman	SOUTH AFRICA	33	16F	-33.7231	18.9874	S	I
25123_3#241	Carriage	2012	TC Newman	SOUTH AFRICA	33	16F	-33.7231	18.9874	S	I
28522_1#104	Carriage	2015	TC Newman	SOUTH AFRICA	33	16F	-33.7231	18.9874	S	S
25108_8#53	Carriage	2013	TC Newman	SOUTH AFRICA	33	16F	-33.7231	18.9874	S	S
25580_8#18	Carriage	2013	TC Newman	SOUTH AFRICA	33	16F	-33.7231	18.9874	S	S
27536_2#217	Carriage	2014	TC Newman	SOUTH AFRICA	33	16F	-33.7231	18.9874	S	S
25123_3#267	Carriage	2013	TC Newman	SOUTH AFRICA	33	16F	-33.7231	18.9874	S	I
25515_8#114	Carriage	2013	TC Newman	SOUTH AFRICA	33	16F	-33.7231	18.9874	S	S
25515_8#169	Carriage	2013	TC Newman	SOUTH AFRICA	33	16F	-33.7231	18.9874	S	S
28630_7#195	Carriage	2014	TC Newman	SOUTH AFRICA	33	16F	-33.7231	18.9874	R	I
27463_1#85	Carriage	2015	TC Newman	SOUTH AFRICA	33	16F	-33.7231	18.9874	S	S
28477_1#235	Carriage	2016	TC Newman	SOUTH AFRICA	33	16F	-33.7231	18.9874	S	S
28522_2#220	Carriage	2016	TC Newman	SOUTH AFRICA	33	16F	-33.7231	18.9874	S	S
25237_3#94	Carriage	2013	TC Newman	SOUTH AFRICA	33	16F	-33.7231	18.9874	S	S
25515_8#51	Carriage	2015	TC Newman	SOUTH AFRICA	33	16F	-33.7231	18.9874	S	I
28328_1#257	Carriage	2016	TC Newman	SOUTH AFRICA	33	16F	-33.7231	18.9874	S	I
27385_1#224	Carriage	2014	TC Newman	SOUTH AFRICA	33	16F	-33.7231	18.9874	S	I
26034_5#312	Carriage	2014	TC Newman	SOUTH AFRICA	33	16F	-33.7231	18.9874	S	I
26077_1#331	Carriage	2014	TC Newman	SOUTH AFRICA	33	16F	-33.7231	18.9874	S	I
27385_1#229	Carriage	2014	TC Newman	SOUTH AFRICA	33	16F	-33.7231	18.9874	S	I
27536_1#353	Carriage	2014	TC Newman	SOUTH AFRICA	33	16F	-33.7231	18.9874	S	I
25515_8#95	Carriage	2013	TC Newman	SOUTH AFRICA	33	16F	-33.7231	18.9874	S	S
26077_1#117	Carriage	2014	TC Newman	SOUTH AFRICA	33	16F	-33.7231	18.9874	S	S
26034_4#115	Carriage	2013	TC Newman	SOUTH AFRICA	33	16F	-33.7231	18.9874	S	I
28630_7#210	Carriage	2017	TC Newman	SOUTH AFRICA	33	16F	-33.7231	18.9874	S	S
27679_2#370	Carriage	2015	TC Newman	SOUTH AFRICA	33	16F	-33.7231	18.9874	S	S
27388_1#349	Carriage	2014	TC Newman	SOUTH AFRICA	33	16F	-33.7231	18.9874	S	S
27463_1#305	Carriage	2015	TC Newman	SOUTH AFRICA	33	16F	-33.7231	18.9874	S	S
27536_2#241	Carriage	2014	TC Newman	SOUTH AFRICA	33	16F	-33.7231	18.9874	S	I
27536_2#89	Carriage	2014	TC Newman	SOUTH AFRICA	33	16F	-33.7231	18.9874	S	I
27536_2#29	Carriage	2014	TC Newman	SOUTH AFRICA	33	16F	-33.7231	18.9874	S	I
27536_2#374	Carriage	2014	TC Newman	SOUTH AFRICA	33	16F	-33.7231	18.9874	S	I
27644_7#99	Carriage	2014	TC Newman	SOUTH AFRICA	33	16F	-33.7231	18.9874	S	I
27388_1#101	Carriage	2014	TC Newman	SOUTH AFRICA	33	16F	-33.7231	18.9874	S	I
27630_1#15	Carriage	2014	TC Newman	SOUTH AFRICA	33	16F	-33.7231	18.9874	S	I
27630_1#240	Carriage	2014	TC Newman	SOUTH AFRICA	33	16F	-33.7231	18.9874	S	I
27630_1#278	Carriage	2015	TC Newman	SOUTH AFRICA	33	16F	-33.7231	18.9874	S	I
27644_6#242	Carriage	2015	TC Newman	SOUTH AFRICA	33	16F	-33.7231	18.9874	S	I
27463_1#245	Carriage	2015	TC Newman	SOUTH AFRICA	33	16F	-33.7231	18.9874	S	I
27536_2#264	Carriage	2014	TC Newman	SOUTH AFRICA	33	16F	-33.7231	18.9874	S	I
27644_7#234	Carriage	2014	TC Newman	SOUTH AFRICA	33	16F	-33.7231	18.9874	S	I
27630_1#218	Carriage	2015	TC Newman	SOUTH AFRICA	33	16F	-33.7231	18.9874	S	I
27463_1#137	Carriage	2015	TC Newman	SOUTH AFRICA	33	16F	-33.7231	18.9874	S	I
28632_2#51	Carriage	2017	TC Newman	SOUTH AFRICA	33	16F	-33.7231	18.9874	S	S
28522_2#27	Carriage	2016	TC Newman	SOUTH AFRICA	33	16F	-33.7231	18.9874	R	R
27630_1#182	Carriage	2015	TC Newman	SOUTH AFRICA	33	16F	-33.7231	18.9874	S	I
28477_1#232	Carriage	2016	TC Newman	SOUTH AFRICA	33	16F	-33.7231	18.9874	S	S
27644_7#282	Carriage	2016	TC Newman	SOUTH AFRICA	33	16F	-33.7231	18.9874	S	S
27644_6#136	Carriage	2015	TC Newman	SOUTH AFRICA	33	16F	-33.7231	18.9874	S	I
27385_1#274	Disease	2015	TC Newman	SOUTH AFRICA	33	16F	-33.7231	18.9874	S	I
27492_1#185	Carriage	2015	TC Newman	SOUTH AFRICA	33	16F	-33.7231	18.9874	S	I
28328_1#342	Carriage	2016	TC Newman	SOUTH AFRICA	33	16F	-33.7231	18.9874	S	S
9789_5#61	Carriage	2009	NORTHERN	MALAWI	33	16F	-10	33.75	S	R
9789_5#77	Carriage	2009	NORTHERN	MALAWI	33	16F	-10	33.75	S	R
9716_7#30	Carriage	2009	NORTHERN	MALAWI	33	16F	-10	33.75	S	R
12378_2#52	Carriage	2009	NORTHERN	MALAWI	33	16F	-10	33.75	S	R
9789_3#61	Carriage	2009	NORTHERN	MALAWI	33	16F	-10	33.75	S	R
9789_3#74	Carriage	2009	NORTHERN	MALAWI	33	16F	-10	33.75	S	R
9789_4#40	Carriage	2009	NORTHERN	MALAWI	33	16F	-10	33.75	S	R
9789_4#4	Carriage	2009	NORTHERN	MALAWI	33	16F	-10	33.75	S	R
9789_4#69	Carriage	2010	NORTHERN	MALAWI	33	16F	-10	33.75	S	R
17870_7#157	Carriage	2009	NORTHERN	MALAWI	33	16F	-10	33.75	S	R
15378_3#69	Carriage	2009	NORTHERN	MALAWI	33	16F	-10	33.75	S	R
15378_3#19	Carriage	2009	NORTHERN	MALAWI	33	16F	-10	33.75	S	R
17870_7#159	Carriage	2009	NORTHERN	MALAWI	33	16F	-10	33.75	S	R
17870_7#114	Disease	2013	CENTRAL	MALAWI	33	16F	-13.9833	33.7833	S	R
15378_3#60	Carriage	2009	NORTHERN	MALAWI	33	16F	-10	33.75	S	R
18456_1#54	Carriage	2014	NORTHERN	MALAWI	33	16F	-10	33.75	S	R
18456_1#55	Carriage	2014	NORTHERN	MALAWI	33	16F	-10	33.75	S	R
18456_1#56	Carriage	2014	NORTHERN	MALAWI	33	16F	-10	33.75	S	R
18456_1#78	Carriage	2014	NORTHERN	MALAWI	33	16F	-10	33.75	S	R
18456_1#80	Carriage	2014	NORTHERN	MALAWI	33	19F	-10	33.75	S	R
15531_4#24	Carriage	2014	NORTHERN	MALAWI	33	19F	-10	33.75	S	R
18456_1#84	Carriage	2014	NORTHERN	MALAWI	33	16F	-10	33.75	S	R
18456_1#8	Carriage	2014	NORTHERN	MALAWI	33	16F	-10	33.75	S	R
18456_1#12	Carriage	2014	NORTHERN	MALAWI	33	16F	-10	33.75	S	R
15378_3#42	Carriage	2009	NORTHERN	MALAWI	33	16F	-10	33.75	S	R
15531_2#4	Carriage	2009	NORTHERN	MALAWI	33	16F	-10	33.75	S	R
15378_3#87	Carriage	2009	NORTHERN	MALAWI	33	16F	-10	33.75	S	R
15378_3#85	Carriage	2009	NORTHERN	MALAWI	33	16F	-10	33.75	S	R
15531_2#21	Carriage	2009	NORTHERN	MALAWI	33	16F	-10	33.75	S	R
15531_2#40	Carriage	2009	NORTHERN	MALAWI	33	16F	-10	33.75	S	R
17870_7#169	Carriage	2009	NORTHERN	MALAWI	33	16F	-10	33.75	S	R
15378_4#3	Carriage	2009	NORTHERN	MALAWI	33	16F	-10	33.75	S	R
15378_4#61	Carriage	2009	NORTHERN	MALAWI	33	16F	-10	33.75	S	R
15378_3#21	Carriage	2009	NORTHERN	MALAWI	33	16F	-10	33.75	S	R
15378_3#62	Carriage	2009	NORTHERN	MALAWI	33	16F	-10	33.75	S	R
15378_3#86	Carriage	2010	NORTHERN	MALAWI	33	16F	-10	33.75	S	R
15378_3#47	Carriage	2009	NORTHERN	MALAWI	33	16F	-10	33.75	S	R
15378_4#4	Carriage	2010	NORTHERN	MALAWI	33	16F	-10	33.75	S	R
15378_4#92	Carriage	2009	NORTHERN	MALAWI	33	16F	-10	33.75	S	R
17870_7#125	Carriage	2009	NORTHERN	MALAWI	33	16F	-10	33.75	S	R
15378_3#54	Carriage	2009	NORTHERN	MALAWI	33	16F	-10	33.75	S	R
17870_7#107	Carriage	2014	SOUTHERN	MALAWI	33	16F	-15.5	35	S	R
17966_5#22	Carriage	2014	SOUTHERN	MALAWI	33	16F	-15.5	35	S	R
13415_8#54	Disease	2009	GAUTENG	SOUTH AFRICA	33	16F	-26	28	R	I
13470_1#56	Disease	2006	KWAZULU NATAL	SOUTH AFRICA	33	16F	-29	31	S	I
13470_1#78	Disease	2010	KWAZULU NATAL	SOUTH AFRICA	33	16F	-29	31	S	I
14555_3#67	Disease	2007	GAUTENG	SOUTH AFRICA	33	16F	-26	28	S	S
14566_4#20	Disease	2009	LIMPOPO	SOUTH AFRICA	33	19A	-24	29.5	S	S
14566_4#90	Disease	2009	FREE STATE	SOUTH AFRICA	33	16F	-29.1185	26.2163	S	S
14412_2#23	Disease	2010	GAUTENG	SOUTH AFRICA	33	16F	-26	28	S	S
14412_2#56	Disease	2010	KWAZULU NATAL	SOUTH AFRICA	33	16F	-29	31	R	I
14412_2#88	Disease	2010	KWAZULU NATAL	SOUTH AFRICA	33	16F	-29	31	S	S
14566_6#8	Disease	2011	KWAZULU NATAL	SOUTH AFRICA	33	16F	-29	31	S	S
14566_6#47	Disease	2011	WESTERN CAPE	SOUTH AFRICA	33	16F	-34	20	S	R
14566_6#78	Disease	2011	GAUTENG	SOUTH AFRICA	33	16F	-26	28	S	S
14555_4#5	Disease	2011	KWAZULU NATAL	SOUTH AFRICA	33	16F	-29	31	S	S
14555_4#16	Disease	2011	GAUTENG	SOUTH AFRICA	33	16F	-26	28	S	I
14913_4#10	Disease	2012	GAUTENG	SOUTH AFRICA	33	16F	-26	28	S	S
14913_4#19	Disease	2012	GAUTENG	SOUTH AFRICA	33	16F	-26	28	R	I
14913_4#71	Disease	2012	KWAZULU NATAL	SOUTH AFRICA	33	16F	-29	31	S	I
14913_7#14	Disease	2013	GAUTENG	SOUTH AFRICA	33	16F	-26	28	S	S
14913_7#40	Disease	2013	MPUMALANGA	SOUTH AFRICA	33	16F	-26	30	S	I
14913_7#66	Disease	2012	KWAZULU NATAL	SOUTH AFRICA	33	16F	-29	31	R	I
14913_7#84	Disease	2012	GAUTENG	SOUTH AFRICA	33	16F	-26	28	S	S
14936_4#68	Disease	2013	GAUTENG	SOUTH AFRICA	33	16F	-26	28	S	I
14936_4#94	Disease	2013	KWAZULU NATAL	SOUTH AFRICA	33	16F	-29	31	S	I
14913_5#57	Unknown	2013	KWAZULU NATAL	SOUTH AFRICA	33	16F	-29	31	S	S
14913_5#91	Disease	2013	GAUTENG	SOUTH AFRICA	33	16F	-26	28	S	S
14913_6#32	Disease	2011	GAUTENG	SOUTH AFRICA	33	16F	-26	28	S	S
14913_6#33	Disease	2014	KWAZULU NATAL	SOUTH AFRICA	33	16F	-29	31	S	S
14913_6#93	Disease	2011	KWAZULU NATAL	SOUTH AFRICA	33	16F	-29	31	S	S
17175_7#13	Disease	2014	FREE STATE	SOUTH AFRICA	33	16F	-29.1185	26.2163	S	S
17175_7#54	Disease	2014	GAUTENG	SOUTH AFRICA	33	16F	-26	28	R	I
17175_8#17	Disease	2014	EASTERN CAPE	SOUTH AFRICA	33	16F	-32	27	S	S
17175_8#64	Disease	2014	GAUTENG	SOUTH AFRICA	33	16F	-26	28	S	S
17175_8#66	Disease	2014	GAUTENG	SOUTH AFRICA	33	16F	-26	28	S	I
17150_6#3	Disease	2014	GAUTENG	SOUTH AFRICA	33	16F	-26	28	R	R
17150_6#4	Disease	2014	GAUTENG	SOUTH AFRICA	33	16F	-26	28	S	S
17150_6#18	Disease	2014	GAUTENG	SOUTH AFRICA	33	16F	-26	28	S	S
17138_3#4	Disease	2014	EASTERN CAPE	SOUTH AFRICA	33	16F	-32	27	S	S
31919_2#52	Disease	2003	GAUTENG	SOUTH AFRICA	33	16F	-26	28	S	R
32036_8#55	Disease	2002	FREE STATE	SOUTH AFRICA	33	16F	-29.1185	26.2163	S	S
32036_8#383	Disease	2005	MPUMALANGA	SOUTH AFRICA	33	16F	-26	30	S	I
32139_3#384	Disease	2001	GAUTENG	SOUTH AFRICA	33	16F	-26	28	S	S
32139_3#378	Disease	2001	GAUTENG	SOUTH AFRICA	33	16F	-26	28	S	S
31919_2#158	Disease	2006	GAUTENG	SOUTH AFRICA	33	16F	-26	28	S	S
32139_2#52	Disease	2005	EASTERN CAPE	SOUTH AFRICA	33	16F	-32	27	S	I
13414_8#52	Disease	2006	GAUTENG	SOUTH AFRICA	33	16F	-26	28	S	I
13415_4#19	Disease	2007	GAUTENG	SOUTH AFRICA	33	16F	-26	28	S	S
13415_4#21	Disease	2007	GAUTENG	SOUTH AFRICA	33	16F	-26	28	S	S
13415_4#38	Disease	2007	GAUTENG	SOUTH AFRICA	33	16F	-26	28	S	I
13415_4#67	Disease	2007	GAUTENG	SOUTH AFRICA	33	16F	-26	28	S	S
13415_4#82	Disease	2007	WESTERN CAPE	SOUTH AFRICA	33	16F	-34	20	S	S
13415_6#6	Disease	2009	GAUTENG	SOUTH AFRICA	33	16F	-26	28	S	S
15995_2#78	Carriage	2013	AGINCOURT	SOUTH AFRICA	33	16F	-34.0729	18.564	S	I
15995_2#153	Carriage	2013	AGINCOURT	SOUTH AFRICA	33	16F	-34.0729	18.564	S	S
15995_2#124	Carriage	2013	AGINCOURT	SOUTH AFRICA	33	16F	-34.0729	18.564	S	S
17059_6#29	Carriage	2013	AGINCOURT	SOUTH AFRICA	33	16F	-34.0729	18.564	S	I
17059_6#37	Carriage	2013	AGINCOURT	SOUTH AFRICA	33	16F	-34.0729	18.564	S	S
17059_6#40	Carriage	2012	SOWETO	SOUTH AFRICA	33	16F	-26.2678	27.8585	S	S
17059_6#45	Carriage	2013	AGINCOURT	SOUTH AFRICA	33	16F	-34.0729	18.564	S	S
17059_6#76	Carriage	2013	AGINCOURT	SOUTH AFRICA	33	16F	-34.0729	18.564	S	S
17059_6#87	Carriage	2012	SOWETO	SOUTH AFRICA	33	16F	-26.2678	27.8585	R	I
17059_7#19	Carriage	2012	SOWETO	SOUTH AFRICA	33	16F	-26.2678	27.8585	S	S
17059_7#25	Carriage	2012	SOWETO	SOUTH AFRICA	33	16F	-26.2678	27.8585	S	S
17059_7#37	Carriage	2012	SOWETO	SOUTH AFRICA	33	16F	-26.2678	27.8585	R	Flag
17059_7#43	Carriage	2012	SOWETO	SOUTH AFRICA	33	6B	-26.2678	27.8585	R	I
17059_8#65	Carriage	2012	SOWETO	SOUTH AFRICA	33	16F	-26.2678	27.8585	S	S
17059_8#78	Carriage	2012	SOWETO	SOUTH AFRICA	33	16F	-26.2678	27.8585	R	I
17175_4#16	Carriage	2013	SOWETO	SOUTH AFRICA	33	16F	-26.2678	27.8585	R	I
17175_4#21	Carriage	2012	SOWETO	SOUTH AFRICA	33	16F	-26.2678	27.8585	S	S
15995_1#29	Carriage	2009	AGINCOURT	SOUTH AFRICA	33	16F	-34.0729	18.564	S	S
15995_1#53	Carriage	2009	AGINCOURT	SOUTH AFRICA	33	16F	-34.0729	18.564	S	I
17175_4#85	Carriage	2012	SOWETO	SOUTH AFRICA	33	16F	-26.2678	27.8585	S	S
17150_4#9	Carriage	2010	SOWETO	SOUTH AFRICA	33	16F	-26.2678	27.8585	S	S
17150_4#50	Carriage	2010	SOWETO	SOUTH AFRICA	33	16F	-26.2678	27.8585	S	I
17150_4#55	Carriage	2010	SOWETO	SOUTH AFRICA	33	16F	-26.2678	27.8585	R	I
17150_4#59	Carriage	2010	SOWETO	SOUTH AFRICA	33	16F	-26.2678	27.8585	R	I
17175_5#22	Carriage	2010	SOWETO	SOUTH AFRICA	33	16F	-26.2678	27.8585	S	S
17175_5#23	Carriage	2010	SOWETO	SOUTH AFRICA	33	16F	-26.2678	27.8585	S	S
17175_5#34	Carriage	2010	SOWETO	SOUTH AFRICA	33	16F	-26.2678	27.8585	S	S
17175_5#45	Carriage	2010	SOWETO	SOUTH AFRICA	33	16F	-26.2678	27.8585	S	S
15995_1#86	Carriage	2009	AGINCOURT	SOUTH AFRICA	33	16F	-34.0729	18.564	S	S
17175_5#61	Carriage	2010	SOWETO	SOUTH AFRICA	33	16F	-26.2678	27.8585	S	S
17175_6#16	Carriage	2010	SOWETO	SOUTH AFRICA	33	16F	-26.2678	27.8585	S	S
17175_6#36	Carriage	2010	SOWETO	SOUTH AFRICA	33	16F	-26.2678	27.8585	S	S
17175_6#41	Carriage	2010	SOWETO	SOUTH AFRICA	33	16F	-26.2678	27.8585	S	I
17175_6#47	Carriage	2010	SOWETO	SOUTH AFRICA	33	16F	-26.2678	27.8585	S	S
17175_6#75	Carriage	2010	SOWETO	SOUTH AFRICA	33	16F	-26.2678	27.8585	S	S
17175_6#83	Carriage	2010	SOWETO	SOUTH AFRICA	33	16F	-26.2678	27.8585	R	I
17175_6#85	Carriage	2010	SOWETO	SOUTH AFRICA	33	16F	-26.2678	27.8585	S	I
17150_5#3	Carriage	2010	SOWETO	SOUTH AFRICA	33	16F	-26.2678	27.8585	S	S
17150_5#23	Carriage	2013	AGINCOURT	SOUTH AFRICA	33	16F	-34.0729	18.564	R	I
17150_5#31	Carriage	2013	AGINCOURT	SOUTH AFRICA	33	16F	-34.0729	18.564	R	I
17150_5#73	Carriage	2013	AGINCOURT	SOUTH AFRICA	33	16F	-34.0729	18.564	R	I
17150_5#78	Carriage	2010	SOWETO	SOUTH AFRICA	33	16F	-26.2678	27.8585	S	I
17175_7#12	Carriage	2013	AGINCOURT	SOUTH AFRICA	33	16F	-34.0729	18.564	R	I
17175_7#27	Carriage	2013	AGINCOURT	SOUTH AFRICA	33	16F	-34.0729	18.564	S	S
17138_3#10	Carriage	2012	SOWETO	SOUTH AFRICA	33	16F	-26.2678	27.8585	S	S
17138_3#18	Carriage	2012	SOWETO	SOUTH AFRICA	33	16F	-26.2678	27.8585	S	S
17138_3#35	Carriage	2012	SOWETO	SOUTH AFRICA	33	16F	-26.2678	27.8585	S	S
17138_4#20	Carriage	2012	SOWETO	SOUTH AFRICA	33	16F	-26.2678	27.8585	S	S
17138_4#27	Carriage	2012	SOWETO	SOUTH AFRICA	33	16F	-26.2678	27.8585	S	I
17138_4#43	Carriage	2012	SOWETO	SOUTH AFRICA	33	16F	-26.2678	27.8585	R	I
17138_4#47	Carriage	2012	SOWETO	SOUTH AFRICA	33	16F	-26.2678	27.8585	S	S
17138_4#67	Carriage	2012	SOWETO	SOUTH AFRICA	33	16F	-26.2678	27.8585	R	I
17138_4#90	Carriage	2012	SOWETO	SOUTH AFRICA	33	16F	-26.2678	27.8585	S	S
15841_1#66	Carriage	2009	AGINCOURT	SOUTH AFRICA	33	16F	-34.0729	18.564	S	S
15841_1#74	Carriage	2009	AGINCOURT	SOUTH AFRICA	33	16F	-34.0729	18.564	S	S
15731_8#90	Carriage	2009	AGINCOURT	SOUTH AFRICA	33	16F	-34.0729	18.564	S	I
15731_8#3	Carriage	2009	AGINCOURT	SOUTH AFRICA	33	16F	-34.0729	18.564	S	I
15841_5#4	Carriage	2011	AGINCOURT	SOUTH AFRICA	33	16F	-34.0729	18.564	R	I
15841_5#55	Carriage	2011	AGINCOURT	SOUTH AFRICA	33	16F	-34.0729	18.564	S	I
15873_1#58	Carriage	2011	AGINCOURT	SOUTH AFRICA	33	16F	-34.0729	18.564	S	I
15873_1#27	Carriage	2011	AGINCOURT	SOUTH AFRICA	33	16F	-34.0729	18.564	S	S
15873_1#69	Carriage	2011	AGINCOURT	SOUTH AFRICA	33	16F	-34.0729	18.564	S	S
15731_8#45	Carriage	2009	AGINCOURT	SOUTH AFRICA	33	16F	-34.0729	18.564	S	I
15873_1#70	Carriage	2009	AGINCOURT	SOUTH AFRICA	33	16F	-34.0729	18.564	S	S
15873_1#48	Carriage	2011	AGINCOURT	SOUTH AFRICA	33	16F	-34.0729	18.564	R	I
15841_2#17	Carriage	2011	AGINCOURT	SOUTH AFRICA	33	16F	-34.0729	18.564	S	I
15841_2#11	Carriage	2011	AGINCOURT	SOUTH AFRICA	33	16F	-34.0729	18.564	R	I
15841_2#19	Carriage	2011	AGINCOURT	SOUTH AFRICA	33	16F	-34.0729	18.564	R	I
15841_3#41	Carriage	2011	AGINCOURT	SOUTH AFRICA	33	16F	-34.0729	18.564	S	S
15841_3#3	Carriage	2011	AGINCOURT	SOUTH AFRICA	33	16F	-34.0729	18.564	S	I
15841_3#43	Carriage	2011	AGINCOURT	SOUTH AFRICA	33	16F	-34.0729	18.564	S	I
15841_3#75	Carriage	2011	AGINCOURT	SOUTH AFRICA	33	16F	-34.0729	18.564	S	S
15841_3#13	Carriage	2011	AGINCOURT	SOUTH AFRICA	33	16F	-34.0729	18.564	S	I
15841_3#22	Carriage	2011	AGINCOURT	SOUTH AFRICA	33	16F	-34.0729	18.564	S	S
15841_3#78	Carriage	2011	AGINCOURT	SOUTH AFRICA	33	16F	-34.0729	18.564	R	R
15731_8#23	Carriage	2009	AGINCOURT	SOUTH AFRICA	33	16F	-34.0729	18.564	S	S
15841_4#65	Carriage	2011	AGINCOURT	SOUTH AFRICA	33	16F	-34.0729	18.564	R	I
15841_4#20	Carriage	2011	AGINCOURT	SOUTH AFRICA	33	16F	-34.0729	18.564	S	S
15841_4#29	Carriage	2011	AGINCOURT	SOUTH AFRICA	33	16F	-34.0729	18.564	S	I
15841_4#46	Carriage	2013	AGINCOURT	SOUTH AFRICA	33	16F	-34.0729	18.564	S	S
15841_4#71	Carriage	2013	AGINCOURT	SOUTH AFRICA	33	16F	-34.0729	18.564	R	I
15995_1#170	Carriage	2013	AGINCOURT	SOUTH AFRICA	33	16F	-34.0729	18.564	S	I
15995_1#179	Carriage	2013	AGINCOURT	SOUTH AFRICA	33	16F	-34.0729	18.564	S	S
15995_1#100	Carriage	2013	AGINCOURT	SOUTH AFRICA	33	16F	-34.0729	18.564	S	I
15995_1#117	Carriage	2013	AGINCOURT	SOUTH AFRICA	33	16F	-34.0729	18.564	S	S
15995_1#165	Carriage	2013	AGINCOURT	SOUTH AFRICA	33	16F	-34.0729	18.564	S	S
15995_1#152	Carriage	2013	AGINCOURT	SOUTH AFRICA	33	16F	-34.0729	18.564	R	I
15995_1#160	Carriage	2013	AGINCOURT	SOUTH AFRICA	33	16F	-34.0729	18.564	R	I
15995_1#168	Carriage	2013	AGINCOURT	SOUTH AFRICA	33	16F	-34.0729	18.564	R	I
15995_2#49	Carriage	2013	AGINCOURT	SOUTH AFRICA	33	16F	-34.0729	18.564	S	S
15995_2#18	Carriage	2013	AGINCOURT	SOUTH AFRICA	33	16F	-34.0729	18.564	S	S
15995_2#26	Carriage	2013	AGINCOURT	SOUTH AFRICA	33	16F	-34.0729	18.564	S	S
15995_2#90	Carriage	2013	AGINCOURT	SOUTH AFRICA	33	16F	-34.0729	18.564	S	S
15995_2#92	Carriage	2013	AGINCOURT	SOUTH AFRICA	33	16F	-34.0729	18.564	S	S
12837_1#32	Disease	2005	KWAZULU NATAL	SOUTH AFRICA	33	16F	-29	31	S	S
12837_4#47	Disease	2006	WESTERN CAPE	SOUTH AFRICA	33	16F	-34	20	S	R
