# Supplementary material for: Genomic epidemiology of Streptococcus pneumoniae serotype 16F lineages
Source: Microb Genom. 2023 Nov 2;9(11):001123. doi: 10.1099/mgen.0.001123 (PMC10711320; doi:10.1099/mgen.0.001123)
Supplement: Supplementary material 4 [file mgen-9-1123-s004.xlsx]

## Sheet: Sheet1
lane_id	Manifest_type	Year_collection	Region	Country	GPSC_PoPUNK2	In_Silico_serotype	Latitude	Longitude	PEN	COT
28328_1#329	Carriage	2016	Mbekweni	SOUTH AFRICA	46	16F	-33.68	18.99	S	S
25123_3#175	Carriage	2012	Mbekweni	SOUTH AFRICA	46	16F	-33.68	18.99	S	R
25123_3#120	Carriage	2013	Mbekweni	SOUTH AFRICA	46	16F	-33.68	18.99	S	R
25108_8#200	Carriage	2013	Mbekweni	SOUTH AFRICA	46	16F	-33.68	18.99	S	R
25108_8#252	Carriage	2013	Mbekweni	SOUTH AFRICA	46	16F	-33.68	18.99	S	R
25499_1#188	Carriage	2013	Mbekweni	SOUTH AFRICA	46	16F	-33.68	18.99	S	R
25499_1#100	Carriage	2013	Mbekweni	SOUTH AFRICA	46	16F	-33.68	18.99	S	R
26034_5#83	Carriage	2014	Mbekweni	SOUTH AFRICA	46	16F	-33.68	18.99	S	S
27385_1#234	Carriage	2014	Mbekweni	SOUTH AFRICA	46	16F	-33.68	18.99	S	S
28630_7#180	Carriage	2017	Mbekweni	SOUTH AFRICA	46	16F	-33.68	18.99	S	S
27536_1#301	Carriage	2014	Mbekweni	SOUTH AFRICA	46	16F	-33.68	18.99	S	S
25108_8#370	Carriage	2013	Mbekweni	SOUTH AFRICA	46	16F	-33.68	18.99	S	R
25123_3#15	Carriage	2013	Mbekweni	SOUTH AFRICA	46	16F	-33.68	18.99	S	R
25123_3#54	Carriage	2013	Mbekweni	SOUTH AFRICA	46	16F	-33.68	18.99	S	R
25108_8#299	Carriage	2013	Mbekweni	SOUTH AFRICA	46	16F	-33.68	18.99	S	R
25108_8#216	Carriage	2013	Mbekweni	SOUTH AFRICA	46	16F	-33.68	18.99	S	R
26034_5#204	Carriage	2014	Mbekweni	SOUTH AFRICA	46	16F	-33.68	18.99	S	I
25123_3#235	Carriage	2012	Mbekweni	SOUTH AFRICA	46	16F	-33.68	18.99	S	I
25123_3#99	Carriage	2012	Mbekweni	SOUTH AFRICA	46	16F	-33.68	18.99	S	I
25123_3#94	Carriage	2013	Mbekweni	SOUTH AFRICA	46	16F	-33.68	18.99	S	I
25123_3#98	Carriage	2013	Mbekweni	SOUTH AFRICA	46	16F	-33.68	18.99	S	I
25123_3#136	Carriage	2013	Mbekweni	SOUTH AFRICA	46	16F	-33.68	18.99	S	I
25123_3#3	Carriage	2013	Mbekweni	SOUTH AFRICA	46	16F	-33.68	18.99	S	I
25123_3#47	Carriage	2013	Mbekweni	SOUTH AFRICA	46	16F	-33.68	18.99	S	I
25123_3#73	Carriage	2013	Mbekweni	SOUTH AFRICA	46	16F	-33.68	18.99	S	I
25108_8#310	Carriage	2013	Mbekweni	SOUTH AFRICA	46	16F	-33.68	18.99	S	I
25580_8#29	Carriage	2013	Mbekweni	SOUTH AFRICA	46	16F	-33.68	18.99	S	S
27536_2#270	Carriage	2014	Mbekweni	SOUTH AFRICA	46	16F	-33.68	18.99	S	S
27536_1#341	Carriage	2014	Mbekweni	SOUTH AFRICA	46	16F	-33.68	18.99	S	S
27644_7#345	Carriage	2014	Mbekweni	SOUTH AFRICA	46	16F	-33.68	18.99	S	R
27463_1#272	Carriage	2015	Mbekweni	SOUTH AFRICA	46	16F	-33.68	18.99	S	S
25108_8#314	Carriage	2013	Mbekweni	SOUTH AFRICA	46	16F	-33.68	18.99	S	S
25580_8#292	Carriage	2013	Mbekweni	SOUTH AFRICA	46	16F	-33.68	18.99	S	S
25499_1#189	Carriage	2013	Mbekweni	SOUTH AFRICA	46	16F	-33.68	18.99	S	S
25499_1#101	Carriage	2013	Mbekweni	SOUTH AFRICA	46	16F	-33.68	18.99	S	S
25580_8#105	Carriage	2013	Mbekweni	SOUTH AFRICA	46	16F	-33.68	18.99	S	S
25499_1#107	Carriage	2013	Mbekweni	SOUTH AFRICA	46	16F	-33.68	18.99	S	S
25499_1#210	Carriage	2013	Mbekweni	SOUTH AFRICA	46	16F	-33.68	18.99	S	S
25499_1#192	Carriage	2013	Mbekweni	SOUTH AFRICA	46	16F	-33.68	18.99	S	S
25580_8#30	Carriage	2013	Mbekweni	SOUTH AFRICA	46	16F	-33.68	18.99	S	S
25499_1#147	Carriage	2013	Mbekweni	SOUTH AFRICA	46	16F	-33.68	18.99	S	S
25580_8#62	Carriage	2013	Mbekweni	SOUTH AFRICA	46	16F	-33.68	18.99	S	S
25499_1#197	Carriage	2013	Mbekweni	SOUTH AFRICA	46	16F	-33.68	18.99	S	S
25580_8#16	Carriage	2013	Mbekweni	SOUTH AFRICA	46	16F	-33.68	18.99	S	S
25580_8#168	Carriage	2013	Mbekweni	SOUTH AFRICA	46	16F	-33.68	18.99	S	S
25580_8#17	Carriage	2013	Mbekweni	SOUTH AFRICA	46	16F	-33.68	18.99	S	S
25123_3#67	Carriage	2013	Mbekweni	SOUTH AFRICA	46	16F	-33.68	18.99	S	S
25108_8#207	Carriage	2013	Mbekweni	SOUTH AFRICA	46	16F	-33.68	18.99	S	S
25580_8#228	Carriage	2013	Mbekweni	SOUTH AFRICA	46	16F	-33.68	18.99	S	S
25580_8#241	Carriage	2013	Mbekweni	SOUTH AFRICA	46	16F	-33.68	18.99	S	S
25580_8#305	Carriage	2013	Mbekweni	SOUTH AFRICA	46	16F	-33.68	18.99	S	S
25499_1#172	Carriage	2013	Mbekweni	SOUTH AFRICA	46	16F	-33.68	18.99	S	I
27630_1#196	Carriage	2015	Mbekweni	SOUTH AFRICA	46	16F	-33.68	18.99	S	S
28632_2#17	Carriage	2016	Mbekweni	SOUTH AFRICA	46	16F	-33.68	18.99	S	I
25580_8#130	Carriage	2013	Mbekweni	SOUTH AFRICA	46	16F	-33.68	18.99	S	S
25580_8#23	Carriage	2013	Mbekweni	SOUTH AFRICA	46	16F	-33.68	18.99	S	R
25564_5#212	Carriage	2013	Mbekweni	SOUTH AFRICA	46	16F	-33.68	18.99	S	S
25580_8#233	Carriage	2014	Mbekweni	SOUTH AFRICA	46	16F	-33.68	18.99	S	S
28522_2#208	Carriage	2016	Mbekweni	SOUTH AFRICA	46	16F	-33.68	18.99	S	R
25580_8#148	Carriage	2013	Mbekweni	SOUTH AFRICA	46	16F	-33.68	18.99	S	S
28477_1#30	Carriage	2016	Mbekweni	SOUTH AFRICA	46	16F	-33.68	18.99	S	S
28522_2#248	Carriage	2016	Mbekweni	SOUTH AFRICA	46	16F	-33.68	18.99	S	S
28477_1#278	Carriage	2016	Mbekweni	SOUTH AFRICA	46	16F	-33.68	18.99	S	S
26034_4#291	Carriage	2014	Mbekweni	SOUTH AFRICA	46	16F	-33.68	18.99	S	S
25108_8#206	Carriage	2013	Mbekweni	SOUTH AFRICA	46	16F	-33.68	18.99	S	S
25108_8#170	Carriage	2013	Mbekweni	SOUTH AFRICA	46	16F	-33.68	18.99	S	I
25108_8#213	Carriage	2013	Mbekweni	SOUTH AFRICA	46	16F	-33.68	18.99	S	S
25108_8#350	Carriage	2013	Mbekweni	SOUTH AFRICA	46	16F	-33.68	18.99	S	S
25108_8#115	Carriage	2013	Mbekweni	SOUTH AFRICA	46	16F	-33.68	18.99	S	S
25499_1#70	Carriage	2013	Mbekweni	SOUTH AFRICA	46	16F	-33.68	18.99	S	I
25499_1#130	Carriage	2013	Mbekweni	SOUTH AFRICA	46	16F	-33.68	18.99	S	I
25564_5#75	Carriage	2013	Mbekweni	SOUTH AFRICA	46	16F	-33.68	18.99	S	S
25564_5#195	Carriage	2013	Mbekweni	SOUTH AFRICA	46	16F	-33.68	18.99	S	S
25499_1#186	Carriage	2013	Mbekweni	SOUTH AFRICA	46	16F	-33.68	18.99	S	I
25499_1#129	Carriage	2013	Mbekweni	SOUTH AFRICA	46	16F	-33.68	18.99	S	S
25580_8#106	Carriage	2013	Mbekweni	SOUTH AFRICA	46	16F	-33.68	18.99	S	I
25580_8#272	Carriage	2013	Mbekweni	SOUTH AFRICA	46	16F	-33.68	18.99	S	I
26034_5#151	Carriage	2014	Mbekweni	SOUTH AFRICA	46	16F	-33.68	18.99	S	S
26034_5#144	Carriage	2014	Mbekweni	SOUTH AFRICA	46	16F	-33.68	18.99	S	I
27536_2#274	Carriage	2014	Mbekweni	SOUTH AFRICA	46	16F	-33.68	18.99	S	S
28522_2#160	Carriage	2016	Mbekweni	SOUTH AFRICA	46	16F	-33.68	18.99	S	S
28522_2#191	Carriage	2016	Mbekweni	SOUTH AFRICA	46	16F	-33.68	18.99	S	I
26034_5#146	Carriage	2014	Mbekweni	SOUTH AFRICA	46	16F	-33.68	18.99	S	S
25499_1#169	Carriage	2013	Mbekweni	SOUTH AFRICA	46	16F	-33.68	18.99	S	S
26034_5#53	Carriage	2014	Mbekweni	SOUTH AFRICA	46	16F	-33.68	18.99	S	S
27463_2#111	Carriage	2015	Mbekweni	SOUTH AFRICA	46	16F	-33.68	18.99	S	S
27492_1#20	Carriage	2015	Mbekweni	SOUTH AFRICA	46	16F	-33.68	18.99	S	S
27536_2#328	Carriage	2014	Mbekweni	SOUTH AFRICA	46	16F	-33.68	18.99	S	S
27679_2#3	Carriage	2015	Mbekweni	SOUTH AFRICA	46	16F	-33.68	18.99	S	S
27536_2#106	Carriage	2014	Mbekweni	SOUTH AFRICA	46	16F	-33.68	18.99	S	I
26077_1#32	Carriage	2014	Mbekweni	SOUTH AFRICA	46	16F	-33.68	18.99	S	I
27492_1#275	Carriage	2014	Mbekweni	SOUTH AFRICA	46	16F	-33.68	18.99	S	R
27492_1#292	Carriage	2014	Mbekweni	SOUTH AFRICA	46	16F	-33.68	18.99	S	R
27536_1#192	Carriage	2014	Mbekweni	SOUTH AFRICA	46	16F	-33.68	18.99	S	R
26077_1#90	Carriage	2014	Mbekweni	SOUTH AFRICA	46	16F	-33.68	18.99	S	R
27385_1#214	Carriage	2014	Mbekweni	SOUTH AFRICA	46	16F	-33.68	18.99	S	R
27679_2#60	Carriage	2015	Mbekweni	SOUTH AFRICA	46	16F	-33.68	18.99	S	S
25564_5#253	Carriage	2013	Mbekweni	SOUTH AFRICA	46	16F	-33.68	18.99	S	S
27385_1#242	Carriage	2014	Mbekweni	SOUTH AFRICA	46	16F	-33.68	18.99	S	S
27536_1#214	Carriage	2014	Mbekweni	SOUTH AFRICA	46	16F	-33.68	18.99	S	S
27492_1#281	Carriage	2014	Mbekweni	SOUTH AFRICA	46	16F	-33.68	18.99	S	R
26034_5#367	Carriage	2014	Mbekweni	SOUTH AFRICA	46	16F	-33.68	18.99	S	I
28522_1#65	Carriage	2016	Mbekweni	SOUTH AFRICA	46	16F	-33.68	18.99	S	S
25515_8#77	Carriage	2013	Mbekweni	SOUTH AFRICA	46	16F	-33.68	18.99	S	S
25515_8#127	Carriage	2013	Mbekweni	SOUTH AFRICA	46	16F	-33.68	18.99	S	S
26034_4#79	Carriage	2014	Mbekweni	SOUTH AFRICA	46	16F	-33.68	18.99	S	S
26077_1#298	Carriage	2014	Mbekweni	SOUTH AFRICA	46	16F	-33.68	18.99	S	S
27536_1#196	Carriage	2014	Mbekweni	SOUTH AFRICA	46	16F	-33.68	18.99	S	S
25515_8#73	Carriage	2013	Mbekweni	SOUTH AFRICA	46	16F	-33.68	18.99	S	I
25515_8#132	Carriage	2013	Mbekweni	SOUTH AFRICA	46	16F	-33.68	18.99	S	I
26034_4#133	Carriage	2013	Mbekweni	SOUTH AFRICA	46	16F	-33.68	18.99	S	I
26034_4#64	Carriage	2014	Mbekweni	SOUTH AFRICA	46	16F	-33.68	18.99	S	I
26034_4#297	Carriage	2014	Mbekweni	SOUTH AFRICA	46	16F	-33.68	18.99	S	I
26034_4#341	Carriage	2014	Mbekweni	SOUTH AFRICA	46	16F	-33.68	18.99	S	I
26034_5#375	Carriage	2014	Mbekweni	SOUTH AFRICA	46	16F	-33.68	18.99	S	I
26077_1#264	Carriage	2014	Mbekweni	SOUTH AFRICA	46	16F	-33.68	18.99	S	I
26077_1#342	Carriage	2014	Mbekweni	SOUTH AFRICA	46	16F	-33.68	18.99	S	I
27385_1#199	Carriage	2014	Mbekweni	SOUTH AFRICA	46	16F	-33.68	18.99	S	I
28630_7#253	Carriage	2014	Mbekweni	SOUTH AFRICA	46	16F	-33.68	18.99	S	S
28522_2#268	Carriage	2014	Mbekweni	SOUTH AFRICA	46	16F	-33.68	18.99	S	R
25499_1#307	Carriage	2013	Mbekweni	SOUTH AFRICA	46	16F	-33.68	18.99	S	R
25499_1#217	Carriage	2013	Mbekweni	SOUTH AFRICA	46	16F	-33.68	18.99	S	R
25515_8#164	Carriage	2013	Mbekweni	SOUTH AFRICA	46	16F	-33.68	18.99	S	R
26034_4#100	Carriage	2013	Mbekweni	SOUTH AFRICA	46	16F	-33.68	18.99	S	R
25564_5#215	Carriage	2013	Mbekweni	SOUTH AFRICA	46	16F	-33.68	18.99	S	S
25580_8#322	Carriage	2013	Mbekweni	SOUTH AFRICA	46	16F	-33.68	18.99	S	S
25564_5#222	Carriage	2013	Mbekweni	SOUTH AFRICA	46	16F	-33.68	18.99	S	S
25564_5#314	Carriage	2013	Mbekweni	SOUTH AFRICA	46	16F	-33.68	18.99	S	S
25515_8#118	Carriage	2013	Mbekweni	SOUTH AFRICA	46	16F	-33.68	18.99	S	S
26034_4#10	Carriage	2013	Mbekweni	SOUTH AFRICA	46	16F	-33.68	18.99	S	S
26034_4#149	Carriage	2013	Mbekweni	SOUTH AFRICA	46	16F	-33.68	18.99	S	S
26034_4#57	Carriage	2014	Mbekweni	SOUTH AFRICA	46	16F	-33.68	18.99	S	S
26077_1#18	Carriage	2014	Mbekweni	SOUTH AFRICA	46	16F	-33.68	18.99	S	S
26077_1#244	Carriage	2014	Mbekweni	SOUTH AFRICA	46	16F	-33.68	18.99	S	S
26077_1#276	Carriage	2014	Mbekweni	SOUTH AFRICA	46	16F	-33.68	18.99	S	S
27492_1#167	Carriage	2014	Mbekweni	SOUTH AFRICA	46	16F	-33.68	18.99	S	S
26034_4#227	Carriage	2014	Mbekweni	SOUTH AFRICA	46	16F	-33.68	18.99	S	S
27492_1#31	Carriage	2014	Mbekweni	SOUTH AFRICA	46	16F	-33.68	18.99	S	S
27536_1#230	Carriage	2014	Mbekweni	SOUTH AFRICA	46	16F	-33.68	18.99	S	S
27463_2#1	Carriage	2015	Mbekweni	SOUTH AFRICA	46	16F	-33.68	18.99	S	S
27388_1#61	Carriage	2014	Mbekweni	SOUTH AFRICA	46	33F	-33.68	18.99	S	S
28522_1#35	Carriage	2016	Mbekweni	SOUTH AFRICA	46	16F	-33.68	18.99	S	S
27385_1#261	Carriage	2015	Mbekweni	SOUTH AFRICA	46	16F	-33.68	18.99	S	S
28630_7#141	Carriage	2017	Mbekweni	SOUTH AFRICA	46	16F	-33.68	18.99	S	S
26034_5#171	Carriage	2014	Mbekweni	SOUTH AFRICA	46	16F	-33.68	18.99	S	S
26034_4#144	Carriage	2013	Mbekweni	SOUTH AFRICA	46	16F	-33.68	18.99	S	S
26034_4#74	Carriage	2014	Mbekweni	SOUTH AFRICA	46	16F	-33.68	18.99	S	S
26034_5#308	Carriage	2014	Mbekweni	SOUTH AFRICA	46	16F	-33.68	18.99	S	R
27388_1#321	Carriage	2015	Mbekweni	SOUTH AFRICA	46	16F	-33.68	18.99	S	S
28522_2#181	Carriage	2016	Mbekweni	SOUTH AFRICA	46	16F	-33.68	18.99	S	R
26034_4#90	Carriage	2014	Mbekweni	SOUTH AFRICA	46	16F	-33.68	18.99	S	R
26034_4#366	Carriage	2014	Mbekweni	SOUTH AFRICA	46	16F	-33.68	18.99	S	R
26034_4#204	Carriage	2014	Mbekweni	SOUTH AFRICA	46	16F	-33.68	18.99	S	S
28522_2#273	Carriage	2014	Mbekweni	SOUTH AFRICA	46	16F	-33.68	18.99	S	S
26077_1#210	Carriage	2014	Mbekweni	SOUTH AFRICA	46	16F	-33.68	18.99	S	S
27385_1#35	Carriage	2014	Mbekweni	SOUTH AFRICA	46	16F	-33.68	18.99	S	S
28477_1#143	Carriage	2016	Mbekweni	SOUTH AFRICA	46	16F	-33.68	18.99	S	R
26077_1#293	Carriage	2014	Mbekweni	SOUTH AFRICA	46	16F	-33.68	18.99	S	S
27385_1#183	Carriage	2014	Mbekweni	SOUTH AFRICA	46	16F	-33.68	18.99	S	S
27492_1#318	Carriage	2014	Mbekweni	SOUTH AFRICA	46	16F	-33.68	18.99	S	S
27536_1#172	Carriage	2014	Mbekweni	SOUTH AFRICA	46	16F	-33.68	18.99	S	S
27536_1#267	Carriage	2014	Mbekweni	SOUTH AFRICA	46	16F	-33.68	18.99	S	S
27536_1#179	Carriage	2014	Mbekweni	SOUTH AFRICA	46	16F	-33.68	18.99	S	S
27388_1#86	Carriage	2014	Mbekweni	SOUTH AFRICA	46	16F	-33.68	18.99	S	S
26077_1#155	Carriage	2014	Mbekweni	SOUTH AFRICA	46	16F	-33.68	18.99	S	S
27712_1#276	Carriage	2015	Mbekweni	SOUTH AFRICA	46	16F	-33.68	18.99	S	S
27463_2#22	Carriage	2015	Mbekweni	SOUTH AFRICA	46	16F	-33.68	18.99	S	R
25564_5#111	Carriage	2013	Mbekweni	SOUTH AFRICA	46	16F	-33.68	18.99	S	S
26034_5#181	Disease	2015	Mbekweni	SOUTH AFRICA	46	16F	-33.68	18.99	S	S
26077_1#329	Carriage	2014	Mbekweni	SOUTH AFRICA	46	16F	-33.68	18.99	S	S
27385_1#85	Carriage	2014	Mbekweni	SOUTH AFRICA	46	16F	-33.68	18.99	S	S
27492_1#62	Carriage	2014	Mbekweni	SOUTH AFRICA	46	16F	-33.68	18.99	S	S
27385_1#239	Carriage	2014	Mbekweni	SOUTH AFRICA	46	16F	-33.68	18.99	S	S
27385_1#132	Carriage	2014	Mbekweni	SOUTH AFRICA	46	16F	-33.68	18.99	S	S
27536_1#161	Carriage	2014	Mbekweni	SOUTH AFRICA	46	16F	-33.68	18.99	S	S
27536_1#356	Carriage	2014	Mbekweni	SOUTH AFRICA	46	16F	-33.68	18.99	S	S
27536_1#228	Carriage	2014	Mbekweni	SOUTH AFRICA	46	16F	-33.68	18.99	S	S
27536_2#111	Carriage	2014	Mbekweni	SOUTH AFRICA	46	16F	-33.68	18.99	S	S
27536_2#72	Carriage	2014	Mbekweni	SOUTH AFRICA	46	16F	-33.68	18.99	S	S
26077_1#165	Carriage	2014	Mbekweni	SOUTH AFRICA	46	16F	-33.68	18.99	S	S
27679_1#251	Carriage	2015	Mbekweni	SOUTH AFRICA	46	16F	-33.68	18.99	S	S
27644_6#159	Disease	2016	Mbekweni	SOUTH AFRICA	46	16F	-33.68	18.99	S	S
27644_6#358	Carriage	2016	Mbekweni	SOUTH AFRICA	46	16F	-33.68	18.99	S	S
28522_2#159	Carriage	2016	Mbekweni	SOUTH AFRICA	46	16F	-33.68	18.99	S	S
28522_2#237	Carriage	2016	Mbekweni	SOUTH AFRICA	46	16F	-33.68	18.99	S	S
26034_4#87	Carriage	2014	Mbekweni	SOUTH AFRICA	46	16F	-33.68	18.99	S	R
26034_4#202	Carriage	2014	Mbekweni	SOUTH AFRICA	46	16F	-33.68	18.99	S	R
25499_1#240	Carriage	2014	Mbekweni	SOUTH AFRICA	46	16F	-33.68	18.99	S	R
28522_2#252	Carriage	2014	Mbekweni	SOUTH AFRICA	46	16F	-33.68	18.99	S	R
28477_1#312	Carriage	2016	Mbekweni	SOUTH AFRICA	46	16F	-33.68	18.99	S	S
28632_2#161	Carriage	2017	Mbekweni	SOUTH AFRICA	46	16F	-33.68	18.99	S	S
26034_5#4	Carriage	2014	Mbekweni	SOUTH AFRICA	46	16F	-33.68	18.99	S	S
26034_5#2	Carriage	2014	Mbekweni	SOUTH AFRICA	46	16F	-33.68	18.99	S	S
27388_1#111	Carriage	2014	Mbekweni	SOUTH AFRICA	46	16F	-33.68	18.99	S	S
27536_1#171	Carriage	2014	Mbekweni	SOUTH AFRICA	46	16F	-33.68	18.99	S	S
27388_1#17	Carriage	2014	Mbekweni	SOUTH AFRICA	46	16F	-33.68	18.99	S	S
26034_4#252	Carriage	2014	Mbekweni	SOUTH AFRICA	46	16F	-33.68	18.99	S	S
28522_2#165	Carriage	2016	Mbekweni	SOUTH AFRICA	46	16F	-33.68	18.99	S	I
26034_5#113	Carriage	2014	Mbekweni	SOUTH AFRICA	46	16F	-33.68	18.99	S	R
27463_1#363	Carriage	2015	Mbekweni	SOUTH AFRICA	46	16F	-33.68	18.99	S	S
28630_7#167	Carriage	2017	Mbekweni	SOUTH AFRICA	46	16F	-33.68	18.99	S	S
27388_1#78	Carriage	2014	Mbekweni	SOUTH AFRICA	46	16F	-33.68	18.99	S	S
28522_2#231	Carriage	2014	Mbekweni	SOUTH AFRICA	46	16F	-33.68	18.99	S	S
26034_5#369	Carriage	2014	Mbekweni	SOUTH AFRICA	46	16F	-33.68	18.99	S	S
26077_1#246	Carriage	2014	Mbekweni	SOUTH AFRICA	46	16F	-33.68	18.99	S	S
26077_1#318	Carriage	2014	Mbekweni	SOUTH AFRICA	46	16F	-33.68	18.99	S	S
27385_1#322	Carriage	2014	Mbekweni	SOUTH AFRICA	46	16F	-33.68	18.99	S	S
27536_1#160	Carriage	2014	Mbekweni	SOUTH AFRICA	46	16F	-33.68	18.99	S	S
26077_1#92	Carriage	2014	Mbekweni	SOUTH AFRICA	46	16F	-33.68	18.99	S	S
27536_1#271	Carriage	2014	Mbekweni	SOUTH AFRICA	46	16F	-33.68	18.99	S	S
27712_1#204	Carriage	2016	Mbekweni	SOUTH AFRICA	46	16F	-33.68	18.99	S	S
26034_4#88	Carriage	2014	Mbekweni	SOUTH AFRICA	46	16F	-33.68	18.99	S	I
26034_4#305	Carriage	2014	Mbekweni	SOUTH AFRICA	46	16F	-33.68	18.99	S	I
25515_8#87	Carriage	2014	Mbekweni	SOUTH AFRICA	46	16F	-33.68	18.99	S	I
26034_5#349	Carriage	2014	Mbekweni	SOUTH AFRICA	46	16F	-33.68	18.99	S	S
26077_1#193	Carriage	2014	Mbekweni	SOUTH AFRICA	46	16F	-33.68	18.99	S	S
26077_1#340	Carriage	2014	Mbekweni	SOUTH AFRICA	46	16F	-33.68	18.99	S	S
27492_1#76	Carriage	2014	Mbekweni	SOUTH AFRICA	46	16F	-33.68	18.99	S	S
27492_1#363	Carriage	2014	Mbekweni	SOUTH AFRICA	46	16F	-33.68	18.99	S	S
27536_1#310	Carriage	2014	Mbekweni	SOUTH AFRICA	46	16F	-33.68	18.99	S	I
27385_1#270	Carriage	2014	Mbekweni	SOUTH AFRICA	46	16F	-33.68	18.99	S	S
27536_1#77	Carriage	2014	Mbekweni	SOUTH AFRICA	46	16F	-33.68	18.99	S	S
27536_1#370	Carriage	2014	Mbekweni	SOUTH AFRICA	46	16F	-33.68	18.99	S	S
26034_5#250	Carriage	2014	Mbekweni	SOUTH AFRICA	46	16F	-33.68	18.99	S	S
26034_4#381	Carriage	2014	Mbekweni	SOUTH AFRICA	46	16F	-33.68	18.99	S	S
27536_2#370	Carriage	2014	Mbekweni	SOUTH AFRICA	46	16F	-33.68	18.99	S	S
27644_7#217	Carriage	2014	Mbekweni	SOUTH AFRICA	46	16F	-33.68	18.99	S	R
27644_7#337	Carriage	2014	Mbekweni	SOUTH AFRICA	46	16F	-33.68	18.99	S	R
26034_5#234	Carriage	2014	Mbekweni	SOUTH AFRICA	46	16F	-33.68	18.99	S	S
28630_7#184	Carriage	2014	Mbekweni	SOUTH AFRICA	46	16F	-33.68	18.99	S	S
28630_7#176	Carriage	2017	Mbekweni	SOUTH AFRICA	46	16F	-33.68	18.99	S	S
27536_1#239	Carriage	2014	Mbekweni	SOUTH AFRICA	46	16F	-33.68	18.99	S	S
26077_1#118	Carriage	2014	Mbekweni	SOUTH AFRICA	46	16F	-33.68	18.99	S	S
27536_1#305	Carriage	2014	Mbekweni	SOUTH AFRICA	46	16F	-33.68	18.99	S	S
27536_2#283	Carriage	2014	Mbekweni	SOUTH AFRICA	46	16F	-33.68	18.99	S	S
27536_2#223	Carriage	2014	Mbekweni	SOUTH AFRICA	46	16F	-33.68	18.99	S	S
27644_7#46	Carriage	2014	Mbekweni	SOUTH AFRICA	46	16F	-33.68	18.99	S	S
27644_7#373	Carriage	2014	Mbekweni	SOUTH AFRICA	46	16F	-33.68	18.99	S	S
27630_1#20	Carriage	2015	Mbekweni	SOUTH AFRICA	46	16F	-33.68	18.99	S	S
27630_1#201	Carriage	2015	Mbekweni	SOUTH AFRICA	46	16F	-33.68	18.99	S	S
26077_1#146	Carriage	2015	Mbekweni	SOUTH AFRICA	46	16F	-33.68	18.99	S	S
27644_6#67	Carriage	2015	Mbekweni	SOUTH AFRICA	46	16F	-33.68	18.99	S	S
27536_2#209	Carriage	2014	Mbekweni	SOUTH AFRICA	46	16F	-33.68	18.99	S	S
27536_2#277	Carriage	2014	Mbekweni	SOUTH AFRICA	46	16F	-33.68	18.99	S	S
28477_1#61	Carriage	2016	Mbekweni	SOUTH AFRICA	46	16F	-33.68	18.99	S	I
27385_1#358	Carriage	2014	Mbekweni	SOUTH AFRICA	46	16F	-33.68	18.99	S	S
26034_4#219	Carriage	2014	Mbekweni	SOUTH AFRICA	46	16F	-33.68	18.99	S	S
27492_1#92	Carriage	2014	Mbekweni	SOUTH AFRICA	46	16F	-33.68	18.99	S	S
27492_1#30	Carriage	2014	Mbekweni	SOUTH AFRICA	46	16F	-33.68	18.99	S	S
27385_1#192	Carriage	2014	Mbekweni	SOUTH AFRICA	46	16F	-33.68	18.99	S	S
27536_1#201	Carriage	2014	Mbekweni	SOUTH AFRICA	46	16F	-33.68	18.99	S	S
27536_1#131	Carriage	2014	Mbekweni	SOUTH AFRICA	46	16F	-33.68	18.99	S	S
26034_4#330	Carriage	2014	Mbekweni	SOUTH AFRICA	46	16F	-33.68	18.99	S	S
27536_2#48	Carriage	2014	Mbekweni	SOUTH AFRICA	46	16F	-33.68	18.99	S	S
27536_2#154	Carriage	2014	Mbekweni	SOUTH AFRICA	46	16F	-33.68	18.99	S	S
27536_2#94	Carriage	2014	Mbekweni	SOUTH AFRICA	46	16F	-33.68	18.99	S	S
27644_7#61	Carriage	2014	Mbekweni	SOUTH AFRICA	46	16F	-33.68	18.99	S	S
27644_7#383	Carriage	2014	Mbekweni	SOUTH AFRICA	46	16F	-33.68	18.99	S	S
27630_1#309	Carriage	2015	Mbekweni	SOUTH AFRICA	46	16F	-33.68	18.99	S	S
27630_1#204	Carriage	2015	Mbekweni	SOUTH AFRICA	46	16F	-33.68	18.99	S	S
26077_1#147	Carriage	2015	Mbekweni	SOUTH AFRICA	46	16F	-33.68	18.99	S	S
27536_2#205	Carriage	2014	Mbekweni	SOUTH AFRICA	46	16F	-33.68	18.99	S	S
27536_2#97	Carriage	2014	Mbekweni	SOUTH AFRICA	46	16F	-33.68	18.99	S	S
27644_7#359	Carriage	2014	Mbekweni	SOUTH AFRICA	46	16F	-33.68	18.99	S	S
27712_1#56	Carriage	2015	Mbekweni	SOUTH AFRICA	46	16F	-33.68	18.99	S	S
27679_1#351	Carriage	2015	Mbekweni	SOUTH AFRICA	46	16F	-33.68	18.99	S	S
27630_1#238	Carriage	2015	Mbekweni	SOUTH AFRICA	46	16F	-33.68	18.99	S	I
28630_7#54	Carriage	2017	Mbekweni	SOUTH AFRICA	46	16F	-33.68	18.99	S	S
27644_7#97	Carriage	2014	Mbekweni	SOUTH AFRICA	46	16F	-33.68	18.99	S	S
27644_7#344	Carriage	2014	Mbekweni	SOUTH AFRICA	46	16F	-33.68	18.99	S	S
27630_1#156	Carriage	2015	Mbekweni	SOUTH AFRICA	46	16F	-33.68	18.99	S	S
27630_1#306	Carriage	2015	Mbekweni	SOUTH AFRICA	46	16F	-33.68	18.99	S	S
27630_1#166	Carriage	2015	Mbekweni	SOUTH AFRICA	46	16F	-33.68	18.99	S	S
27712_1#26	Carriage	2015	Mbekweni	SOUTH AFRICA	46	16F	-33.68	18.99	S	S
27536_2#160	Carriage	2014	Mbekweni	SOUTH AFRICA	46	16F	-33.68	18.99	S	I
27644_7#186	Carriage	2014	Mbekweni	SOUTH AFRICA	46	16F	-33.68	18.99	S	S
27388_1#56	Carriage	2015	Mbekweni	SOUTH AFRICA	46	16F	-33.68	18.99	S	S
27630_1#40	Carriage	2015	Mbekweni	SOUTH AFRICA	46	16F	-33.68	18.99	S	S
27630_1#148	Carriage	2015	Mbekweni	SOUTH AFRICA	46	16F	-33.68	18.99	S	S
27712_1#315	Carriage	2015	Mbekweni	SOUTH AFRICA	46	16F	-33.68	18.99	S	S
27679_1#65	Carriage	2015	Mbekweni	SOUTH AFRICA	46	16F	-33.68	18.99	S	S
27679_1#150	Carriage	2015	Mbekweni	SOUTH AFRICA	46	16F	-33.68	18.99	S	S
27679_1#124	Carriage	2015	Mbekweni	SOUTH AFRICA	46	16F	-33.68	18.99	S	S
27679_2#108	Carriage	2015	Mbekweni	SOUTH AFRICA	46	16F	-33.68	18.99	S	S
27630_1#259	Carriage	2016	Mbekweni	SOUTH AFRICA	46	16F	-33.68	18.99	S	R
27679_1#346	Carriage	2015	Mbekweni	SOUTH AFRICA	46	16F	-33.68	18.99	S	I
27536_2#157	Carriage	2014	Mbekweni	SOUTH AFRICA	46	16F	-33.68	18.99	S	S
27536_2#105	Carriage	2014	Mbekweni	SOUTH AFRICA	46	16F	-33.68	18.99	S	S
27644_7#224	Carriage	2014	Mbekweni	SOUTH AFRICA	46	16F	-33.68	18.99	S	R
26034_5#129	Carriage	2015	Mbekweni	SOUTH AFRICA	46	16F	-33.68	18.99	S	R
27492_1#37	Carriage	2015	Mbekweni	SOUTH AFRICA	46	16F	-33.68	18.99	S	I
28630_7#250	Carriage	2017	Mbekweni	SOUTH AFRICA	46	16F	-33.68	18.99	S	I
27425_8#361	Disease	2017	Mbekweni	SOUTH AFRICA	46	16F	-33.68	18.99	S	I
27425_8#365	Carriage	2017	Mbekweni	SOUTH AFRICA	46	16F	-33.68	18.99	S	I
28522_2#178	Carriage	2016	Mbekweni	SOUTH AFRICA	46	16F	-33.68	18.99	S	R
27644_6#158	Carriage	2015	Mbekweni	SOUTH AFRICA	46	16F	-33.68	18.99	S	S
27644_6#183	Carriage	2015	Mbekweni	SOUTH AFRICA	46	16F	-33.68	18.99	S	S
27644_6#5	Carriage	2015	Mbekweni	SOUTH AFRICA	46	16F	-33.68	18.99	S	S
27679_2#82	Carriage	2015	Mbekweni	SOUTH AFRICA	46	16F	-33.68	18.99	S	S
27679_2#357	Carriage	2015	Mbekweni	SOUTH AFRICA	46	16F	-33.68	18.99	S	S
27712_1#90	Carriage	2015	Mbekweni	SOUTH AFRICA	46	16F	-33.68	18.99	S	S
27712_1#351	Carriage	2015	Mbekweni	SOUTH AFRICA	46	16F	-33.68	18.99	S	S
26034_4#329	Carriage	2014	Mbekweni	SOUTH AFRICA	46	16F	-33.68	18.99	S	S
27536_2#152	Carriage	2014	Mbekweni	SOUTH AFRICA	46	16F	-33.68	18.99	S	R
27536_2#113	Carriage	2014	Mbekweni	SOUTH AFRICA	46	16F	-33.68	18.99	S	R
27536_2#66	Carriage	2014	Mbekweni	SOUTH AFRICA	46	16F	-33.68	18.99	S	R
27492_1#234	Carriage	2014	Mbekweni	SOUTH AFRICA	46	16F	-33.68	18.99	S	R
27644_7#330	Carriage	2014	Mbekweni	SOUTH AFRICA	46	16F	-33.68	18.99	S	R
27644_7#209	Carriage	2014	Mbekweni	SOUTH AFRICA	46	16F	-33.68	18.99	S	R
27644_7#116	Carriage	2014	Mbekweni	SOUTH AFRICA	46	16F	-33.68	18.99	S	R
27644_7#210	Carriage	2015	Mbekweni	SOUTH AFRICA	46	16F	-33.68	18.99	S	R
27630_1#16	Carriage	2015	Mbekweni	SOUTH AFRICA	46	16F	-33.68	18.99	S	R
27630_1#200	Carriage	2015	Mbekweni	SOUTH AFRICA	46	16F	-33.68	18.99	S	R
27630_1#230	Carriage	2015	Mbekweni	SOUTH AFRICA	46	16F	-33.68	18.99	S	R
27630_1#295	Carriage	2015	Mbekweni	SOUTH AFRICA	46	16F	-33.68	18.99	S	R
27644_6#28	Carriage	2015	Mbekweni	SOUTH AFRICA	46	16F	-33.68	18.99	S	R
27644_6#60	Carriage	2015	Mbekweni	SOUTH AFRICA	46	16F	-33.68	18.99	S	R
27644_6#138	Carriage	2015	Mbekweni	SOUTH AFRICA	46	16F	-33.68	18.99	S	R
28630_7#44	Carriage	2016	Mbekweni	SOUTH AFRICA	46	16F	-33.68	18.99	S	S
27679_1#4	Carriage	2015	Mbekweni	SOUTH AFRICA	46	16F	-33.68	18.99	S	S
27679_1#316	Carriage	2016	Mbekweni	SOUTH AFRICA	46	16F	-33.68	18.99	S	S
28103_1#47	Carriage	2016	Mbekweni	SOUTH AFRICA	46	16F	-33.68	18.99	S	S
28522_1#76	Carriage	2016	Mbekweni	SOUTH AFRICA	46	16F	-33.68	18.99	S	S
27712_1#88	Carriage	2015	Mbekweni	SOUTH AFRICA	46	16F	-33.68	18.99	S	S
27492_1#322	Carriage	2015	Mbekweni	SOUTH AFRICA	46	16F	-33.68	18.99	S	S
28522_2#152	Carriage	2016	Mbekweni	SOUTH AFRICA	46	16F	-33.68	18.99	S	S
27463_1#52	Carriage	2015	Mbekweni	SOUTH AFRICA	46	16F	-33.68	18.99	S	S
27712_1#109	Carriage	2015	Mbekweni	SOUTH AFRICA	46	16F	-33.68	18.99	S	S
27463_1#208	Carriage	2015	Mbekweni	SOUTH AFRICA	46	16F	-33.68	18.99	S	R
27679_2#26	Carriage	2015	Mbekweni	SOUTH AFRICA	46	16F	-33.68	18.99	S	R
28522_2#264	Carriage	2016	Mbekweni	SOUTH AFRICA	46	16F	-33.68	18.99	S	S
27679_1#135	Carriage	2015	Mbekweni	SOUTH AFRICA	46	16F	-33.68	18.99	S	S
27644_7#130	Carriage	2014	Mbekweni	SOUTH AFRICA	46	16F	-33.68	18.99	S	I
27536_2#143	Carriage	2014	Mbekweni	SOUTH AFRICA	46	16F	-33.68	18.99	S	I
27536_2#382	Carriage	2014	Mbekweni	SOUTH AFRICA	46	16F	-33.68	18.99	S	I
27644_7#192	Carriage	2014	Mbekweni	SOUTH AFRICA	46	16F	-33.68	18.99	S	I
26034_4#248	Disease	2015	Mbekweni	SOUTH AFRICA	46	16F	-33.68	18.99	S	S
26034_4#247	Carriage	2015	Mbekweni	SOUTH AFRICA	46	16F	-33.68	18.99	S	S
26034_4#351	Carriage	2015	Mbekweni	SOUTH AFRICA	46	16F	-33.68	18.99	S	R
27425_8#30	Carriage	2015	Mbekweni	SOUTH AFRICA	46	16F	-33.68	18.99	S	S
27644_6#45	Carriage	2015	Mbekweni	SOUTH AFRICA	46	16F	-33.68	18.99	S	S
27463_1#212	Carriage	2015	Mbekweni	SOUTH AFRICA	46	16F	-33.68	18.99	S	R
28632_2#201	Carriage	2016	Mbekweni	SOUTH AFRICA	46	16F	-33.68	18.99	S	S
27712_1#53	Carriage	2016	Mbekweni	SOUTH AFRICA	46	16F	-33.68	18.99	S	I
26034_5#180	Disease	2015	Mbekweni	SOUTH AFRICA	46	16F	-33.68	18.99	S	S
27630_1#247	Carriage	2015	Mbekweni	SOUTH AFRICA	46	16F	-33.68	18.99	S	S
27630_1#291	Carriage	2015	Mbekweni	SOUTH AFRICA	46	16F	-33.68	18.99	S	S
27388_1#20	Carriage	2015	Mbekweni	SOUTH AFRICA	46	16F	-33.68	18.99	S	S
27644_6#316	Carriage	2015	Mbekweni	SOUTH AFRICA	46	16F	-33.68	18.99	S	S
27644_6#174	Carriage	2015	Mbekweni	SOUTH AFRICA	46	16F	-33.68	18.99	S	S
27712_1#66	Disease	2016	Mbekweni	SOUTH AFRICA	46	16F	-33.68	18.99	S	R
27388_1#215	Carriage	2016	Mbekweni	SOUTH AFRICA	46	16F	-33.68	18.99	S	R
28632_2#250	Carriage	2017	Mbekweni	SOUTH AFRICA	46	16F	-33.68	18.99	S	R
27425_8#254	Carriage	2015	Mbekweni	SOUTH AFRICA	46	16F	-33.68	18.99	S	R
28630_7#290	Carriage	2017	Mbekweni	SOUTH AFRICA	46	16F	-33.68	18.99	S	S
27679_1#190	Carriage	2015	Mbekweni	SOUTH AFRICA	46	16F	-33.68	18.99	S	S
27679_1#71	Carriage	2015	Mbekweni	SOUTH AFRICA	46	16F	-33.68	18.99	S	S
27679_2#202	Carriage	2015	Mbekweni	SOUTH AFRICA	46	16F	-33.68	18.99	S	S
27644_6#371	Carriage	2015	Mbekweni	SOUTH AFRICA	46	16F	-33.68	18.99	S	S
27679_2#48	Carriage	2015	Mbekweni	SOUTH AFRICA	46	16F	-33.68	18.99	S	S
27630_1#12	Carriage	2015	Mbekweni	SOUTH AFRICA	46	16F	-33.68	18.99	S	R
27630_1#242	Carriage	2015	Mbekweni	SOUTH AFRICA	46	16F	-33.68	18.99	S	R
27679_1#120	Carriage	2015	Mbekweni	SOUTH AFRICA	46	16F	-33.68	18.99	S	R
27679_1#220	Carriage	2015	Mbekweni	SOUTH AFRICA	46	16F	-33.68	18.99	S	R
27644_6#274	Carriage	2015	Mbekweni	SOUTH AFRICA	46	16F	-33.68	18.99	S	S
27679_2#222	Carriage	2015	Mbekweni	SOUTH AFRICA	46	16F	-33.68	18.99	S	S
27679_2#61	Carriage	2015	Mbekweni	SOUTH AFRICA	46	16F	-33.68	18.99	S	I
27463_2#246	Carriage	2016	Mbekweni	SOUTH AFRICA	46	16F	-33.68	18.99	S	I
27644_6#150	Carriage	2015	Mbekweni	SOUTH AFRICA	46	16F	-33.68	18.99	S	R
27679_2#291	Carriage	2015	Mbekweni	SOUTH AFRICA	46	16F	-33.68	18.99	S	S
27463_2#295	Carriage	2016	Mbekweni	SOUTH AFRICA	46	16F	-33.68	18.99	S	S
26034_5#179	Disease	2015	Mbekweni	SOUTH AFRICA	46	16F	-33.68	18.99	S	S
27425_8#174	Carriage	2015	Mbekweni	SOUTH AFRICA	46	16F	-33.68	18.99	S	R
27425_8#143	Carriage	2015	Mbekweni	SOUTH AFRICA	46	16F	-33.68	18.99	S	R
27463_1#307	Carriage	2015	Mbekweni	SOUTH AFRICA	46	16F	-33.68	18.99	S	R
27463_2#56	Carriage	2015	Mbekweni	SOUTH AFRICA	46	16F	-33.68	18.99	S	R
27463_2#284	Carriage	2015	Mbekweni	SOUTH AFRICA	46	16F	-33.68	18.99	S	R
28522_1#170	Carriage	2016	Mbekweni	SOUTH AFRICA	46	16F	-33.68	18.99	S	R
27712_1#57	Carriage	2016	Mbekweni	SOUTH AFRICA	46	16F	-33.68	18.99	S	R
27463_1#24	Carriage	2016	Mbekweni	SOUTH AFRICA	46	16F	-33.68	18.99	S	R
27385_1#146	Carriage	2015	Mbekweni	SOUTH AFRICA	46	16F	-33.68	18.99	S	S
27679_2#134	Carriage	2015	Mbekweni	SOUTH AFRICA	46	16F	-33.68	18.99	S	S
27644_6#62	Carriage	2015	Mbekweni	SOUTH AFRICA	46	16F	-33.68	18.99	S	S
27644_6#325	Carriage	2015	Mbekweni	SOUTH AFRICA	46	16F	-33.68	18.99	S	S
27644_6#111	Carriage	2015	Mbekweni	SOUTH AFRICA	46	16F	-33.68	18.99	S	S
27644_6#171	Carriage	2015	Mbekweni	SOUTH AFRICA	46	16F	-33.68	18.99	S	S
27644_6#22	Carriage	2015	Mbekweni	SOUTH AFRICA	46	16F	-33.68	18.99	S	S
28632_2#159	Carriage	2017	Mbekweni	SOUTH AFRICA	46	16F	-33.68	18.99	S	S
28477_1#1	Carriage	2016	Mbekweni	SOUTH AFRICA	46	16F	-33.68	18.99	S	I
27679_2#190	Carriage	2015	Mbekweni	SOUTH AFRICA	46	16F	-33.68	18.99	S	S
27385_1#158	Carriage	2016	Mbekweni	SOUTH AFRICA	46	16F	-33.68	18.99	S	S
27463_2#2	Disease	2017	Mbekweni	SOUTH AFRICA	46	16F	-33.68	18.99	S	S
27463_2#8	Carriage	2017	Mbekweni	SOUTH AFRICA	46	16F	-33.68	18.99	S	S
27644_6#180	Carriage	2016	Mbekweni	SOUTH AFRICA	46	16F	-33.68	18.99	S	R
27644_7#110	Disease	2016	Mbekweni	SOUTH AFRICA	46	16F	-33.68	18.99	S	R
27644_7#113	Carriage	2016	Mbekweni	SOUTH AFRICA	46	16F	-33.68	18.99	S	R
28477_1#337	Carriage	2016	Mbekweni	SOUTH AFRICA	46	16F	-33.68	18.99	S	R
27463_1#269	Carriage	2016	Mbekweni	SOUTH AFRICA	46	16F	-33.68	18.99	S	R
27679_2#195	Carriage	2015	Mbekweni	SOUTH AFRICA	46	16F	-33.68	18.99	S	S
27630_1#272	Carriage	2015	Mbekweni	SOUTH AFRICA	46	16F	-33.68	18.99	S	S
27644_6#63	Carriage	2015	Mbekweni	SOUTH AFRICA	46	16F	-33.68	18.99	S	R
27385_1#353	Carriage	2015	Mbekweni	SOUTH AFRICA	46	16F	-33.68	18.99	S	R
27492_1#118	Carriage	2015	Mbekweni	SOUTH AFRICA	46	16F	-33.68	18.99	S	R
28522_1#18	Carriage	2015	Mbekweni	SOUTH AFRICA	46	16F	-33.68	18.99	S	R
28522_1#138	Carriage	2015	Mbekweni	SOUTH AFRICA	46	16F	-33.68	18.99	S	R
28328_1#296	Carriage	2016	Mbekweni	SOUTH AFRICA	46	16F	-33.68	18.99	S	R
28522_2#255	Carriage	2016	Mbekweni	SOUTH AFRICA	46	16F	-33.68	18.99	S	I
27644_6#38	Carriage	2015	Mbekweni	SOUTH AFRICA	46	16F	-33.68	18.99	S	R
28522_1#254	Carriage	2016	Mbekweni	SOUTH AFRICA	46	16F	-33.68	18.99	S	S
27712_1#16	Disease	2016	Mbekweni	SOUTH AFRICA	46	16F	-33.68	18.99	S	S
27463_1#179	Carriage	2015	Mbekweni	SOUTH AFRICA	46	16F	-33.68	18.99	S	S
27385_1#79	Disease	2015	Mbekweni	SOUTH AFRICA	46	16F	-33.68	18.99	S	S
27492_1#233	Carriage	2015	Mbekweni	SOUTH AFRICA	46	16F	-33.68	18.99	S	S
27463_2#258	Carriage	2015	Mbekweni	SOUTH AFRICA	46	16F	-33.68	18.99	S	S
27492_1#245	Carriage	2015	Mbekweni	SOUTH AFRICA	46	16F	-33.68	18.99	S	S
28522_1#263	Carriage	2015	Mbekweni	SOUTH AFRICA	46	16F	-33.68	18.99	S	S
28522_1#109	Carriage	2015	Mbekweni	SOUTH AFRICA	46	16F	-33.68	18.99	S	S
27644_6#168	Carriage	2016	Mbekweni	SOUTH AFRICA	46	16F	-33.68	18.99	S	S
27385_1#348	Carriage	2015	Mbekweni	SOUTH AFRICA	46	16F	-33.68	18.99	S	S
28522_1#34	Carriage	2015	Mbekweni	SOUTH AFRICA	46	16F	-33.68	18.99	S	S
28328_1#252	Carriage	2016	Mbekweni	SOUTH AFRICA	46	16F	-33.68	18.99	S	S
27388_1#307	Carriage	2016	Mbekweni	SOUTH AFRICA	46	16F	-33.68	18.99	S	S
27463_1#151	Carriage	2015	Mbekweni	SOUTH AFRICA	46	16F	-33.68	18.99	S	S
27463_2#150	Carriage	2015	Mbekweni	SOUTH AFRICA	46	16F	-33.68	18.99	S	S
27385_1#238	Carriage	2015	Mbekweni	SOUTH AFRICA	46	16F	-33.68	18.99	S	S
27492_1#304	Carriage	2015	Mbekweni	SOUTH AFRICA	46	16F	-33.68	18.99	S	S
27644_6#64	Carriage	2015	Mbekweni	SOUTH AFRICA	46	16F	-33.68	18.99	S	S
28477_1#307	Carriage	2016	Mbekweni	SOUTH AFRICA	46	16F	-33.68	18.99	S	I
28477_1#86	Carriage	2016	Mbekweni	SOUTH AFRICA	46	16F	-33.68	18.99	S	I
28477_1#291	Carriage	2016	Mbekweni	SOUTH AFRICA	46	16F	-33.68	18.99	S	I
28477_1#139	Carriage	2016	Mbekweni	SOUTH AFRICA	46	16F	-33.68	18.99	S	I
27463_1#276	Carriage	2016	Mbekweni	SOUTH AFRICA	46	16F	-33.68	18.99	S	I
28522_2#222	Carriage	2016	Mbekweni	SOUTH AFRICA	46	16F	-33.68	18.99	S	S
28522_2#120	Carriage	2016	Mbekweni	SOUTH AFRICA	46	16F	-33.68	18.99	S	S
27679_2#218	Carriage	2016	Mbekweni	SOUTH AFRICA	46	16F	-33.68	18.99	S	S
28522_2#169	Carriage	2016	Mbekweni	SOUTH AFRICA	46	16F	-33.68	18.99	S	S
28522_2#304	Carriage	2016	Mbekweni	SOUTH AFRICA	46	16F	-33.68	18.99	S	S
25123_3#198	Carriage	2012	TC Newman	SOUTH AFRICA	46	16F	-33.7231	18.9874	S	I
25237_3#266	Carriage	2013	TC Newman	SOUTH AFRICA	46	16F	-33.7231	18.9874	S	S
25237_3#293	Carriage	2013	TC Newman	SOUTH AFRICA	46	16F	-33.7231	18.9874	S	S
25237_3#337	Carriage	2013	TC Newman	SOUTH AFRICA	46	16F	-33.7231	18.9874	S	S
25237_3#155	Carriage	2013	TC Newman	SOUTH AFRICA	46	16F	-33.7231	18.9874	S	S
25580_8#291	Carriage	2013	TC Newman	SOUTH AFRICA	46	16F	-33.7231	18.9874	S	I
25108_8#241	Carriage	2013	TC Newman	SOUTH AFRICA	46	16F	-33.7231	18.9874	S	I
25108_8#275	Carriage	2013	TC Newman	SOUTH AFRICA	46	16F	-33.7231	18.9874	S	I
25108_8#148	Carriage	2013	TC Newman	SOUTH AFRICA	46	16F	-33.7231	18.9874	S	S
25108_8#34	Carriage	2013	TC Newman	SOUTH AFRICA	46	16F	-33.7231	18.9874	S	I
25108_8#83	Carriage	2013	TC Newman	SOUTH AFRICA	46	16F	-33.7231	18.9874	S	I
27679_1#368	Carriage	2015	TC Newman	SOUTH AFRICA	46	16F	-33.7231	18.9874	S	R
28522_2#36	Carriage	2016	TC Newman	SOUTH AFRICA	46	16F	-33.7231	18.9874	S	S
27679_2#290	Carriage	2015	TC Newman	SOUTH AFRICA	46	16F	-33.7231	18.9874	S	S
25123_3#243	Carriage	2012	TC Newman	SOUTH AFRICA	46	16F	-33.7231	18.9874	S	I
25108_8#149	Carriage	2013	TC Newman	SOUTH AFRICA	46	16F	-33.7231	18.9874	S	S
28630_7#208	Carriage	2017	TC Newman	SOUTH AFRICA	46	16F	-33.7231	18.9874	S	S
27463_2#63	Carriage	2015	TC Newman	SOUTH AFRICA	46	16F	-33.7231	18.9874	S	S
28630_7#221	Carriage	2017	TC Newman	SOUTH AFRICA	46	16F	-33.7231	18.9874	S	S
25123_3#176	Carriage	2012	TC Newman	SOUTH AFRICA	46	16F	-33.7231	18.9874	S	I
25108_8#328	Carriage	2013	TC Newman	SOUTH AFRICA	46	16F	-33.7231	18.9874	S	I
26077_1#196	Carriage	2014	TC Newman	SOUTH AFRICA	46	16F	-33.7231	18.9874	S	I
27388_1#51	Carriage	2014	TC Newman	SOUTH AFRICA	46	16F	-33.7231	18.9874	S	I
26034_5#22	Carriage	2014	TC Newman	SOUTH AFRICA	46	16F	-33.7231	18.9874	S	R
25108_8#313	Carriage	2013	TC Newman	SOUTH AFRICA	46	16F	-33.7231	18.9874	S	S
28630_7#100	Carriage	2017	TC Newman	SOUTH AFRICA	46	16F	-33.7231	18.9874	S	S
28477_1#251	Carriage	2016	TC Newman	SOUTH AFRICA	46	16F	-33.7231	18.9874	S	S
26034_5#195	Carriage	2014	TC Newman	SOUTH AFRICA	46	16F	-33.7231	18.9874	S	S
28477_1#3	Carriage	2016	TC Newman	SOUTH AFRICA	46	16F	-33.7231	18.9874	S	S
28630_7#111	Carriage	2016	TC Newman	SOUTH AFRICA	46	16F	-33.7231	18.9874	S	S
27536_2#269	Carriage	2014	TC Newman	SOUTH AFRICA	46	16F	-33.7231	18.9874	S	S
27679_2#6	Carriage	2015	TC Newman	SOUTH AFRICA	46	16F	-33.7231	18.9874	S	I
28522_1#19	Carriage	2016	TC Newman	SOUTH AFRICA	46	16F	-33.7231	18.9874	S	S
27536_1#12	Carriage	2014	TC Newman	SOUTH AFRICA	46	16F	-33.7231	18.9874	S	S
25564_5#2	Carriage	2013	TC Newman	SOUTH AFRICA	46	16F	-33.7231	18.9874	S	S
25123_3#149	Carriage	2013	TC Newman	SOUTH AFRICA	46	16F	-33.7231	18.9874	S	I
27536_2#375	Carriage	2014	TC Newman	SOUTH AFRICA	46	16F	-33.7231	18.9874	S	I
26034_4#222	Carriage	2014	TC Newman	SOUTH AFRICA	46	16F	-33.7231	18.9874	S	I
27679_1#125	Carriage	2015	TC Newman	SOUTH AFRICA	46	16F	-33.7231	18.9874	S	S
25499_1#134	Carriage	2013	TC Newman	SOUTH AFRICA	46	16F	-33.7231	18.9874	S	I
27536_2#298	Carriage	2015	TC Newman	SOUTH AFRICA	46	16F	-33.7231	18.9874	S	S
28522_1#332	Carriage	2016	TC Newman	SOUTH AFRICA	46	16F	-33.7231	18.9874	S	S
27425_8#175	Carriage	2017	TC Newman	SOUTH AFRICA	46	16F	-33.7231	18.9874	S	S
25515_8#192	Carriage	2013	TC Newman	SOUTH AFRICA	46	16F	-33.7231	18.9874	S	S
27630_1#147	Carriage	2015	TC Newman	SOUTH AFRICA	46	16F	-33.7231	18.9874	S	I
25580_8#162	Carriage	2013	TC Newman	SOUTH AFRICA	46	16F	-33.7231	18.9874	S	S
27679_2#146	Carriage	2015	TC Newman	SOUTH AFRICA	46	16F	-33.7231	18.9874	S	I
28630_7#273	Carriage	2017	TC Newman	SOUTH AFRICA	46	16F	-33.7231	18.9874	S	S
27536_2#306	Carriage	2015	TC Newman	SOUTH AFRICA	46	16F	-33.7231	18.9874	S	S
25515_8#59	Carriage	2015	TC Newman	SOUTH AFRICA	46	16F	-33.7231	18.9874	S	S
27679_1#81	Carriage	2015	TC Newman	SOUTH AFRICA	46	16F	-33.7231	18.9874	S	I
27463_1#131	Carriage	2015	TC Newman	SOUTH AFRICA	46	16F	-33.7231	18.9874	S	S
28522_2#343	Carriage	2016	TC Newman	SOUTH AFRICA	46	16F	-33.7231	18.9874	S	S
28328_1#304	Carriage	2016	TC Newman	SOUTH AFRICA	46	16F	-33.7231	18.9874	S	S
25580_8#79	Carriage	2013	TC Newman	SOUTH AFRICA	46	16F	-33.7231	18.9874	S	S
25580_8#166	Carriage	2013	TC Newman	SOUTH AFRICA	46	16F	-33.7231	18.9874	S	S
27463_1#316	Carriage	2015	TC Newman	SOUTH AFRICA	46	16F	-33.7231	18.9874	S	S
27679_1#199	Carriage	2015	TC Newman	SOUTH AFRICA	46	16F	-33.7231	18.9874	S	R
27712_1#302	Disease	2016	TC Newman	SOUTH AFRICA	46	16F	-33.7231	18.9874	S	S
25108_8#166	Carriage	2013	TC Newman	SOUTH AFRICA	46	16F	-33.7231	18.9874	S	S
26034_5#132	Carriage	2014	TC Newman	SOUTH AFRICA	46	16F	-33.7231	18.9874	S	S
27644_7#240	Carriage	2014	TC Newman	SOUTH AFRICA	46	16F	-33.7231	18.9874	S	S
26034_5#178	Carriage	2014	TC Newman	SOUTH AFRICA	46	16F	-33.7231	18.9874	S	S
26077_1#61	Carriage	2014	TC Newman	SOUTH AFRICA	46	16F	-33.7231	18.9874	S	I
28522_2#236	Carriage	2014	TC Newman	SOUTH AFRICA	46	16F	-33.7231	18.9874	S	S
26077_1#33	Carriage	2014	TC Newman	SOUTH AFRICA	46	16F	-33.7231	18.9874	S	I
27679_2#289	Carriage	2015	TC Newman	SOUTH AFRICA	46	16F	-33.7231	18.9874	S	R
26034_5#72	Carriage	2014	TC Newman	SOUTH AFRICA	46	16F	-33.7231	18.9874	S	S
25499_1#287	Disease	2014	TC Newman	SOUTH AFRICA	46	16F	-33.7231	18.9874	S	I
27644_7#346	Disease	2016	TC Newman	SOUTH AFRICA	46	16F	-33.7231	18.9874	S	S
27644_7#354	Carriage	2016	TC Newman	SOUTH AFRICA	46	16F	-33.7231	18.9874	S	S
25564_5#24	Disease	2014	TC Newman	SOUTH AFRICA	46	16F	-33.7231	18.9874	S	S
27644_7#168	Carriage	2014	TC Newman	SOUTH AFRICA	46	16F	-33.7231	18.9874	S	S
26034_4#82	Carriage	2014	TC Newman	SOUTH AFRICA	46	16F	-33.7231	18.9874	S	I
26077_1#238	Carriage	2014	TC Newman	SOUTH AFRICA	46	16F	-33.7231	18.9874	S	I
26077_1#325	Carriage	2014	TC Newman	SOUTH AFRICA	46	16F	-33.7231	18.9874	S	I
27492_1#326	Carriage	2014	TC Newman	SOUTH AFRICA	46	16F	-33.7231	18.9874	S	I
27492_1#361	Carriage	2014	TC Newman	SOUTH AFRICA	46	16F	-33.7231	18.9874	S	I
26077_1#89	Carriage	2014	TC Newman	SOUTH AFRICA	46	16F	-33.7231	18.9874	S	I
26077_1#57	Carriage	2014	TC Newman	SOUTH AFRICA	46	16F	-33.7231	18.9874	S	S
28522_2#340	Carriage	2016	TC Newman	SOUTH AFRICA	46	16F	-33.7231	18.9874	S	S
25564_5#196	Carriage	2013	TC Newman	SOUTH AFRICA	46	16F	-33.7231	18.9874	S	S
27492_1#285	Carriage	2015	TC Newman	SOUTH AFRICA	46	16F	-33.7231	18.9874	S	S
28477_1#71	Carriage	2016	TC Newman	SOUTH AFRICA	46	16F	-33.7231	18.9874	S	S
28630_7#62	Carriage	2017	TC Newman	SOUTH AFRICA	46	16F	-33.7231	18.9874	S	S
25108_8#201	Carriage	2013	TC Newman	SOUTH AFRICA	46	16F	-33.7231	18.9874	S	I
26034_4#59	Carriage	2014	TC Newman	SOUTH AFRICA	46	16F	-33.7231	18.9874	S	I
26077_1#217	Carriage	2014	TC Newman	SOUTH AFRICA	46	16F	-33.7231	18.9874	S	I
26034_5#208	Carriage	2014	TC Newman	SOUTH AFRICA	46	16F	-33.7231	18.9874	S	S
28522_2#97	Carriage	2016	TC Newman	SOUTH AFRICA	46	16F	-33.7231	18.9874	S	I
28630_7#157	Carriage	2017	TC Newman	SOUTH AFRICA	46	16F	-33.7231	18.9874	S	S
27463_2#206	Disease	2017	TC Newman	SOUTH AFRICA	46	16F	-33.7231	18.9874	S	S
27463_2#204	Carriage	2017	TC Newman	SOUTH AFRICA	46	16F	-33.7231	18.9874	S	S
28522_2#322	Carriage	2016	TC Newman	SOUTH AFRICA	46	16F	-33.7231	18.9874	S	S
28630_7#121	Carriage	2017	TC Newman	SOUTH AFRICA	46	16F	-33.7231	18.9874	S	S
26077_1#163	Carriage	2014	TC Newman	SOUTH AFRICA	46	16F	-33.7231	18.9874	S	S
27536_1#376	Carriage	2014	TC Newman	SOUTH AFRICA	46	16F	-33.7231	18.9874	S	I
26077_1#80	Disease	2015	TC Newman	SOUTH AFRICA	46	16F	-33.7231	18.9874	S	S
26034_5#316	Carriage	2014	TC Newman	SOUTH AFRICA	46	16F	-33.7231	18.9874	S	I
26077_1#59	Carriage	2014	TC Newman	SOUTH AFRICA	46	16F	-33.7231	18.9874	S	I
26077_1#286	Carriage	2014	TC Newman	SOUTH AFRICA	46	16F	-33.7231	18.9874	S	I
27385_1#191	Carriage	2014	TC Newman	SOUTH AFRICA	46	16F	-33.7231	18.9874	S	I
27492_1#78	Carriage	2014	TC Newman	SOUTH AFRICA	46	16F	-33.7231	18.9874	S	I
27536_1#36	Carriage	2014	TC Newman	SOUTH AFRICA	46	16F	-33.7231	18.9874	S	I
27385_1#326	Carriage	2014	TC Newman	SOUTH AFRICA	46	16F	-33.7231	18.9874	S	I
27492_1#376	Carriage	2014	TC Newman	SOUTH AFRICA	46	16F	-33.7231	18.9874	S	I
27385_1#211	Carriage	2014	TC Newman	SOUTH AFRICA	46	16F	-33.7231	18.9874	S	I
27536_1#189	Carriage	2014	TC Newman	SOUTH AFRICA	46	16F	-33.7231	18.9874	S	I
27536_1#162	Carriage	2014	TC Newman	SOUTH AFRICA	46	16F	-33.7231	18.9874	S	I
28522_1#363	Carriage	2015	TC Newman	SOUTH AFRICA	46	16F	-33.7231	18.9874	S	R
28477_1#111	Carriage	2016	TC Newman	SOUTH AFRICA	46	16F	-33.7231	18.9874	S	R
26077_1#68	Carriage	2014	TC Newman	SOUTH AFRICA	46	16F	-33.7231	18.9874	S	I
28522_2#215	Carriage	2016	TC Newman	SOUTH AFRICA	46	16F	-33.7231	18.9874	S	S
27536_2#287	Carriage	2014	TC Newman	SOUTH AFRICA	46	16F	-33.7231	18.9874	S	I
28522_2#251	Carriage	2016	TC Newman	SOUTH AFRICA	46	16F	-33.7231	18.9874	S	S
27425_8#334	Carriage	2015	TC Newman	SOUTH AFRICA	46	16F	-33.7231	18.9874	S	S
27536_2#150	Carriage	2014	TC Newman	SOUTH AFRICA	46	16F	-33.7231	18.9874	S	S
27536_1#132	Carriage	2015	TC Newman	SOUTH AFRICA	46	16F	-33.7231	18.9874	S	S
28630_7#193	Carriage	2017	TC Newman	SOUTH AFRICA	46	16F	-33.7231	18.9874	S	S
27463_2#205	Carriage	2015	TC Newman	SOUTH AFRICA	46	16F	-33.7231	18.9874	S	S
28477_1#85	Carriage	2016	TC Newman	SOUTH AFRICA	46	16F	-33.7231	18.9874	S	I
26034_5#12	Carriage	2014	TC Newman	SOUTH AFRICA	46	16F	-33.7231	18.9874	S	R
27463_1#300	Carriage	2015	TC Newman	SOUTH AFRICA	46	16F	-33.7231	18.9874	S	S
27712_1#360	Carriage	2015	TC Newman	SOUTH AFRICA	46	16F	-33.7231	18.9874	S	S
27644_7#352	Carriage	2014	TC Newman	SOUTH AFRICA	46	16F	-33.7231	18.9874	S	S
28630_7#78	Carriage	2017	TC Newman	SOUTH AFRICA	46	16F	-33.7231	18.9874	S	I
28328_1#325	Carriage	2016	TC Newman	SOUTH AFRICA	46	16F	-33.7231	18.9874	S	S
27492_1#79	Carriage	2017	TC Newman	SOUTH AFRICA	46	16F	-33.7231	18.9874	S	S
27492_1#1	Carriage	2014	TC Newman	SOUTH AFRICA	46	16F	-33.7231	18.9874	S	I
27536_1#129	Carriage	2014	TC Newman	SOUTH AFRICA	46	16F	-33.7231	18.9874	S	I
27630_1#222	Disease	2016	TC Newman	SOUTH AFRICA	46	16F	-33.7231	18.9874	S	S
27630_1#70	Carriage	2015	TC Newman	SOUTH AFRICA	46	16F	-33.7231	18.9874	S	S
27630_1#255	Carriage	2015	TC Newman	SOUTH AFRICA	46	16F	-33.7231	18.9874	S	S
27644_6#8	Carriage	2015	TC Newman	SOUTH AFRICA	46	16F	-33.7231	18.9874	S	S
27644_6#36	Carriage	2015	TC Newman	SOUTH AFRICA	46	16F	-33.7231	18.9874	S	S
27644_6#134	Carriage	2015	TC Newman	SOUTH AFRICA	46	16F	-33.7231	18.9874	S	S
27644_6#204	Carriage	2015	TC Newman	SOUTH AFRICA	46	16F	-33.7231	18.9874	S	S
26077_1#79	Disease	2015	TC Newman	SOUTH AFRICA	46	16F	-33.7231	18.9874	S	S
28477_1#43	Carriage	2016	TC Newman	SOUTH AFRICA	46	16F	-33.7231	18.9874	S	S
27536_2#279	Carriage	2014	TC Newman	SOUTH AFRICA	46	16F	-33.7231	18.9874	S	I
27536_2#284	Carriage	2014	TC Newman	SOUTH AFRICA	46	16F	-33.7231	18.9874	S	I
27536_2#317	Carriage	2014	TC Newman	SOUTH AFRICA	46	16F	-33.7231	18.9874	S	I
27644_7#324	Carriage	2014	TC Newman	SOUTH AFRICA	46	16F	-33.7231	18.9874	S	I
27388_1#182	Carriage	2014	TC Newman	SOUTH AFRICA	46	16F	-33.7231	18.9874	S	I
27536_1#371	Carriage	2014	TC Newman	SOUTH AFRICA	46	16F	-33.7231	18.9874	S	I
27388_1#11	Carriage	2015	TC Newman	SOUTH AFRICA	46	16F	-33.7231	18.9874	S	I
27630_1#161	Carriage	2015	TC Newman	SOUTH AFRICA	46	16F	-33.7231	18.9874	S	I
27712_1#99	Carriage	2015	TC Newman	SOUTH AFRICA	46	16F	-33.7231	18.9874	S	I
27679_1#35	Carriage	2015	TC Newman	SOUTH AFRICA	46	16F	-33.7231	18.9874	S	I
27679_1#89	Carriage	2015	TC Newman	SOUTH AFRICA	46	16F	-33.7231	18.9874	S	I
27679_1#232	Carriage	2015	TC Newman	SOUTH AFRICA	46	16F	-33.7231	18.9874	S	I
27679_1#354	Carriage	2015	TC Newman	SOUTH AFRICA	46	16F	-33.7231	18.9874	S	I
27536_1#300	Carriage	2015	TC Newman	SOUTH AFRICA	46	16F	-33.7231	18.9874	S	I
27463_1#45	Carriage	2015	TC Newman	SOUTH AFRICA	46	16F	-33.7231	18.9874	S	S
27644_6#3	Carriage	2015	TC Newman	SOUTH AFRICA	46	16F	-33.7231	18.9874	S	I
27679_2#265	Disease	2016	TC Newman	SOUTH AFRICA	46	16F	-33.7231	18.9874	S	S
27644_6#210	Carriage	2015	TC Newman	SOUTH AFRICA	46	16F	-33.7231	18.9874	S	R
27679_2#248	Carriage	2015	TC Newman	SOUTH AFRICA	46	16F	-33.7231	18.9874	S	S
27463_2#207	Carriage	2016	TC Newman	SOUTH AFRICA	46	16F	-33.7231	18.9874	S	R
28632_2#169	Carriage	2017	TC Newman	SOUTH AFRICA	46	16F	-33.7231	18.9874	S	S
29594_2#6	Carriage	2017	TC Newman	SOUTH AFRICA	46	16F	-33.7231	18.9874	S	R
27644_7#172	Carriage	2014	TC Newman	SOUTH AFRICA	46	16F	-33.7231	18.9874	S	R
27630_1#74	Carriage	2015	TC Newman	SOUTH AFRICA	46	16F	-33.7231	18.9874	S	R
27712_1#306	Carriage	2015	TC Newman	SOUTH AFRICA	46	16F	-33.7231	18.9874	S	R
27712_1#54	Carriage	2015	TC Newman	SOUTH AFRICA	46	16F	-33.7231	18.9874	S	R
27679_1#37	Carriage	2015	TC Newman	SOUTH AFRICA	46	16F	-33.7231	18.9874	S	R
27679_1#223	Carriage	2015	TC Newman	SOUTH AFRICA	46	16F	-33.7231	18.9874	S	R
27679_1#271	Carriage	2015	TC Newman	SOUTH AFRICA	46	16F	-33.7231	18.9874	S	R
27712_1#92	Carriage	2015	TC Newman	SOUTH AFRICA	46	16F	-33.7231	18.9874	S	R
27679_2#45	Carriage	2015	TC Newman	SOUTH AFRICA	46	16F	-33.7231	18.9874	S	R
27425_8#281	Carriage	2015	TC Newman	SOUTH AFRICA	46	16F	-33.7231	18.9874	S	R
27425_8#196	Carriage	2015	TC Newman	SOUTH AFRICA	46	16F	-33.7231	18.9874	S	R
27463_2#280	Carriage	2015	TC Newman	SOUTH AFRICA	46	16F	-33.7231	18.9874	S	R
27385_1#324	Carriage	2015	TC Newman	SOUTH AFRICA	46	16F	-33.7231	18.9874	S	R
26034_5#188	Disease	2015	TC Newman	SOUTH AFRICA	46	16F	-33.7231	18.9874	S	S
27630_1#114	Carriage	2015	TC Newman	SOUTH AFRICA	46	16F	-33.7231	18.9874	S	S
27712_1#311	Carriage	2015	TC Newman	SOUTH AFRICA	46	16F	-33.7231	18.9874	S	S
27712_1#10	Carriage	2015	TC Newman	SOUTH AFRICA	46	16F	-33.7231	18.9874	S	S
27679_1#290	Carriage	2015	TC Newman	SOUTH AFRICA	46	16F	-33.7231	18.9874	S	S
27679_1#111	Carriage	2015	TC Newman	SOUTH AFRICA	46	16F	-33.7231	18.9874	S	S
27463_1#311	Carriage	2015	TC Newman	SOUTH AFRICA	46	16F	-33.7231	18.9874	S	S
27463_1#200	Carriage	2015	TC Newman	SOUTH AFRICA	46	16F	-33.7231	18.9874	S	S
27679_2#13	Carriage	2015	TC Newman	SOUTH AFRICA	46	16F	-33.7231	18.9874	S	S
27679_2#258	Carriage	2015	TC Newman	SOUTH AFRICA	46	16F	-33.7231	18.9874	S	S
27679_2#360	Carriage	2015	TC Newman	SOUTH AFRICA	46	16F	-33.7231	18.9874	S	S
27463_2#47	Carriage	2015	TC Newman	SOUTH AFRICA	46	16F	-33.7231	18.9874	S	S
28477_1#347	Carriage	2016	TC Newman	SOUTH AFRICA	46	16F	-33.7231	18.9874	S	S
27712_1#170	Carriage	2016	TC Newman	SOUTH AFRICA	46	16F	-33.7231	18.9874	S	I
27644_6#154	Carriage	2015	TC Newman	SOUTH AFRICA	46	16F	-33.7231	18.9874	S	R
27644_6#328	Carriage	2015	TC Newman	SOUTH AFRICA	46	16F	-33.7231	18.9874	S	R
27492_1#297	Carriage	2015	TC Newman	SOUTH AFRICA	46	16F	-33.7231	18.9874	S	R
27492_1#3	Carriage	2015	TC Newman	SOUTH AFRICA	46	16F	-33.7231	18.9874	S	R
27492_1#14	Carriage	2015	TC Newman	SOUTH AFRICA	46	16F	-33.7231	18.9874	S	S
27644_6#383	Carriage	2015	TC Newman	SOUTH AFRICA	46	16F	-33.7231	18.9874	S	R
27463_1#267	Carriage	2015	TC Newman	SOUTH AFRICA	46	16F	-33.7231	18.9874	S	R
27644_6#107	Carriage	2015	TC Newman	SOUTH AFRICA	46	16F	-33.7231	18.9874	S	R
27644_6#155	Carriage	2015	TC Newman	SOUTH AFRICA	46	16F	-33.7231	18.9874	S	R
27644_6#34	Carriage	2015	TC Newman	SOUTH AFRICA	46	16F	-33.7231	18.9874	S	S
27679_2#49	Carriage	2015	TC Newman	SOUTH AFRICA	46	16F	-33.7231	18.9874	S	S
27425_8#210	Carriage	2015	TC Newman	SOUTH AFRICA	46	16F	-33.7231	18.9874	S	S
27463_1#183	Carriage	2016	TC Newman	SOUTH AFRICA	46	16F	-33.7231	18.9874	S	S
27463_1#30	Carriage	2016	TC Newman	SOUTH AFRICA	46	16F	-33.7231	18.9874	S	S
28522_2#175	Carriage	2016	TC Newman	SOUTH AFRICA	46	16F	-33.7231	18.9874	S	R
27425_8#223	Carriage	2015	TC Newman	SOUTH AFRICA	46	16F	-33.7231	18.9874	S	S
27425_8#104	Carriage	2015	TC Newman	SOUTH AFRICA	46	16F	-33.7231	18.9874	S	S
27425_8#191	Carriage	2015	TC Newman	SOUTH AFRICA	46	16F	-33.7231	18.9874	S	S
27463_2#39	Carriage	2015	TC Newman	SOUTH AFRICA	46	16F	-33.7231	18.9874	S	S
27463_2#125	Carriage	2015	TC Newman	SOUTH AFRICA	46	16F	-33.7231	18.9874	S	S
27463_2#170	Carriage	2015	TC Newman	SOUTH AFRICA	46	16F	-33.7231	18.9874	S	S
27644_6#93	Carriage	2015	TC Newman	SOUTH AFRICA	46	16F	-33.7231	18.9874	S	S
27492_1#11	Carriage	2015	TC Newman	SOUTH AFRICA	46	16F	-33.7231	18.9874	S	S
27492_1#229	Carriage	2015	TC Newman	SOUTH AFRICA	46	16F	-33.7231	18.9874	S	S
28328_1#136	Carriage	2015	TC Newman	SOUTH AFRICA	46	16F	-33.7231	18.9874	S	I
27463_2#21	Carriage	2015	TC Newman	SOUTH AFRICA	46	16F	-33.7231	18.9874	S	I
27463_2#151	Carriage	2015	TC Newman	SOUTH AFRICA	46	16F	-33.7231	18.9874	S	I
27463_2#156	Carriage	2015	TC Newman	SOUTH AFRICA	46	16F	-33.7231	18.9874	S	I
27712_1#138	Carriage	2015	TC Newman	SOUTH AFRICA	46	16F	-33.7231	18.9874	S	I
27492_1#6	Carriage	2015	TC Newman	SOUTH AFRICA	46	16F	-33.7231	18.9874	S	I
27385_1#4	Carriage	2015	TC Newman	SOUTH AFRICA	46	16F	-33.7231	18.9874	S	R
28477_1#62	Carriage	2016	TC Newman	SOUTH AFRICA	46	16F	-33.7231	18.9874	S	I
28632_2#70	Carriage	2016	TC Newman	SOUTH AFRICA	46	16F	-33.7231	18.9874	S	S
28522_1#220	Carriage	2015	TC Newman	SOUTH AFRICA	46	16F	-33.7231	18.9874	S	I
28328_1#121	Carriage	2016	TC Newman	SOUTH AFRICA	46	16F	-33.7231	18.9874	S	I
27630_1#276	Carriage	2015	TC Newman	SOUTH AFRICA	46	16F	-33.7231	18.9874	S	S
27463_2#55	Carriage	2015	TC Newman	SOUTH AFRICA	46	16F	-33.7231	18.9874	S	S
27463_1#155	Carriage	2015	TC Newman	SOUTH AFRICA	46	16F	-33.7231	18.9874	S	S
27388_1#184	Carriage	2016	TC Newman	SOUTH AFRICA	46	16F	-33.7231	18.9874	S	S
28522_1#97	Carriage	2016	TC Newman	SOUTH AFRICA	46	16F	-33.7231	18.9874	S	S
28522_2#131	Carriage	2016	TC Newman	SOUTH AFRICA	46	16F	-33.7231	18.9874	S	S
27679_2#145	Carriage	2016	TC Newman	SOUTH AFRICA	46	16F	-33.7231	18.9874	S	S
27536_1#257	Carriage	2015	TC Newman	SOUTH AFRICA	46	16F	-33.7231	18.9874	S	S
28522_1#223	Carriage	2016	TC Newman	SOUTH AFRICA	46	16F	-33.7231	18.9874	S	S
27644_6#145	Carriage	2016	TC Newman	SOUTH AFRICA	46	16F	-33.7231	18.9874	S	S
28522_1#27	Carriage	2016	TC Newman	SOUTH AFRICA	46	16F	-33.7231	18.9874	S	S
28522_1#40	Carriage	2016	TC Newman	SOUTH AFRICA	46	16F	-33.7231	18.9874	S	S
28477_1#292	Carriage	2016	TC Newman	SOUTH AFRICA	46	16F	-33.7231	18.9874	S	S
28477_1#91	Carriage	2016	TC Newman	SOUTH AFRICA	46	16F	-33.7231	18.9874	S	S
28477_1#275	Carriage	2016	TC Newman	SOUTH AFRICA	46	16F	-33.7231	18.9874	S	S
28477_1#89	Carriage	2016	TC Newman	SOUTH AFRICA	46	16F	-33.7231	18.9874	S	S
28477_1#330	Carriage	2016	TC Newman	SOUTH AFRICA	46	16F	-33.7231	18.9874	S	S
28477_1#95	Carriage	2016	TC Newman	SOUTH AFRICA	46	16F	-33.7231	18.9874	S	S
28477_1#378	Carriage	2016	TC Newman	SOUTH AFRICA	46	16F	-33.7231	18.9874	S	S
28522_2#167	Carriage	2016	TC Newman	SOUTH AFRICA	46	16F	-33.7231	18.9874	S	S
28522_2#26	Carriage	2016	TC Newman	SOUTH AFRICA	46	16F	-33.7231	18.9874	S	S
28632_2#174	Carriage	2016	TC Newman	SOUTH AFRICA	46	16F	-33.7231	18.9874	S	S
27679_2#294	Carriage	2016	TC Newman	SOUTH AFRICA	46	16F	-33.7231	18.9874	S	S
28522_1#258	Carriage	2016	TC Newman	SOUTH AFRICA	46	16F	-33.7231	18.9874	S	I
13710_1#40	Disease	2012	MARYLAND	USA	46	16F	39.4781	-76.8536	S	S
11657_1#77	Disease	1999	NEW YORK	USA	46	16F	40.7648	-73.9808	S	S
21127_1#54	Unknown	2014	MINSK-CITY	BELARUS	46	23F	53.9023	27.5618	R	I
21127_1#96	Unknown	2014	MOGILEV	BELARUS	46	23F	53.9	30.3333	R	I
23164_8#111	Disease	2009	JERUSALEM	ISRAEL	46	16F	31.7733	35.1868	S	S
22841_4#26	Disease	2011	_	ISRAEL	46	16F	31.7733	35.1868	S	S
22841_1#189	Disease	2013	_	ISRAEL	46	16F	32.0833	34.8833	S	I
24775_1#285	Disease	1995	EASTERN HIGHLANDS PROVINCE	PAPUA NEW GUINEA	46	16F	-6.07293	145.394	S	S
21053_8#131	Disease	2011	MOSCOW	RUSSIAN FEDERATION	46	23F	55.761	37.536	R	I
21127_1#3	Carriage	2015	MOSCOW	RUSSIAN FEDERATION	46	23F	55.761	37.536	R	I
31588_4#173	Carriage	2018	ST. PETERSBURG	RUSSIAN FEDERATION	46	23F	59.95	30.3167	R	I
15608_3#13	Disease	1998	NEW YORK	USA	46	16F	40.7648	-73.9808	S	S
13415_7#53	Disease	2009	GAUTENG	SOUTH AFRICA	46	16F	-26	28	S	I
13470_1#83	Disease	2007	WESTERN CAPE	SOUTH AFRICA	46	23F	-34	20	S	S
14257_1#53	Disease	2008	EASTERN CAPE	SOUTH AFRICA	46	16F	-32	27	S	S
14566_6#91	Disease	2011	WESTERN CAPE	SOUTH AFRICA	46	16F	-34	20	S	I
14913_3#42	Disease	2011	GAUTENG	SOUTH AFRICA	46	16F	-26	28	S	I
14913_2#14	Disease	2011	WESTERN CAPE	SOUTH AFRICA	46	16F	-34	20	S	S
14913_4#50	Disease	2012	EASTERN CAPE	SOUTH AFRICA	46	16F	-32	27	S	S
14913_7#12	Unknown	2011	WESTERN CAPE	SOUTH AFRICA	46	16F	-34	20	S	I
14913_7#36	Disease	2012	FREE STATE	SOUTH AFRICA	46	16F	-29.1185	26.2163	S	I
14936_4#59	Disease	2013	WESTERN CAPE	SOUTH AFRICA	46	16F	-34	20	S	R
14936_4#83	Disease	2013	NORTH WEST	SOUTH AFRICA	46	16F	-27	26	S	I
14913_6#2	Disease	2013	EASTERN CAPE	SOUTH AFRICA	46	16F	-32	27	S	R
14913_6#84	Disease	2013	WESTERN CAPE	SOUTH AFRICA	46	16F	-34	20	S	S
17175_7#50	Disease	2014	WESTERN CAPE	SOUTH AFRICA	46	16F	-34	20	S	I
17175_7#79	Disease	2014	WESTERN CAPE	SOUTH AFRICA	46	16F	-34	20	S	I
32036_8#174	Disease	2002	GAUTENG	SOUTH AFRICA	46	16F	-26	28	S	R
32139_3#293	Disease	2008	EASTERN CAPE	SOUTH AFRICA	46	16F	-32	27	S	R
31958_2#147	Disease	2004	FREE STATE	SOUTH AFRICA	46	16F	-29.1185	26.2163	S	I
32139_2#3	Disease	2004	GAUTENG	SOUTH AFRICA	46	16F	-26	28	S	I
13415_4#10	Disease	2007	WESTERN CAPE	SOUTH AFRICA	46	16F	-34	20	S	R
13415_4#81	Disease	2007	GAUTENG	SOUTH AFRICA	46	16F	-26	28	S	I
17059_6#15	Carriage	2012	SOWETO	SOUTH AFRICA	46	16F	-26.2678	27.8585	S	I
17150_4#79	Carriage	2010	SOWETO	SOUTH AFRICA	46	16F	-26.2678	27.8585	R	I
17175_6#87	Carriage	2010	SOWETO	SOUTH AFRICA	46	16F	-26.2678	27.8585	R	I
17138_4#22	Carriage	2012	SOWETO	SOUTH AFRICA	46	16F	-26.2678	27.8585	S	I
12837_5#71	Disease	2005	GAUTENG	SOUTH AFRICA	46	16F	-26	28	S	I
12837_5#26	Disease	2006	GAUTENG	SOUTH AFRICA	46	16F	-26	28	S	S
